# Supplementary material for: Prevalence, associated factors and medication for symptoms related to gastroesophageal reflux disease among 1114 private-tuition students of Anuradhapura, Sri Lanka
Source: BMC Gastroenterol. 2020 Feb 27;20:45. doi: 10.1186/s12876-020-01193-3 (PMC7045578; doi:10.1186/s12876-020-01193-3)
Supplement: Supplementary file 1 — Additional file 1. Prevalence, associated factors and medication for GORD among private tuition attendees of Anuradhapura, Sri Lanka – 2019. Description of data –This contains the data of the entire study [file 12876_2020_1193_MOESM1_ESM.xls]

## Sheet: Sheet1
General		Demographic data												Part B													Part C						Part D
S/N	A/L Subject	Age	Sex	Religion	Apura District	Income	Boarded	Boarded Days	Attempt	Chronic illness	CI Specify	Previous Sx	Sx Specify	Q1	Q2	Q3	Q4	Q5	Q6	Q7	Q8	Q9	Q10	Q11	Q12	Total	Drugs	Names	Relief	Prescribed	Source	Information	Q1	Q2	Q3	Q4	Q5	Q6	Q7	Q8
0001	4	18	0	1	1	0	0	NA	1	0	NA	0	NA	2	0	1	0	1	0	1	2	0	0	2	0	9	0	NA	NA	NA	NA	NA	1	0	0	1	1	0	0	0
0002	4	19	0	1	1	0	0	NA	2	0	NA	0	NA	1	1	0	1	0	0	0	0	0	0	1	0	4	0	NA	NA	NA	NA	NA	1	1	0	0	0	0	0	0
0003	4	18	0	1	1	0	0	NA	1	0	NA	0	NA	3	2	1	0	1	3	1	1	2	2	3	1	20	1	Omeprazole	0	1	NA	NA	1	0	0	1	1	1	0	0
0004	4	18	1	1	0	1	1	7	1	0	NA	0	NA	1	0	0	0	0	0	0	1	0	1	1	0	4	0	NA	NA	NA	NA	NA	1	0	0	0	0	0	0	0
0005	4	18	1	1	1	0	0	NA	1	0	NA	0	NA	0	0	0	0	0	0	0	0	0	0	0	0	0	0	NA	NA	NA	NA	NA	0	0	1	0	1	0	0	0
0006	4	19	1	1	1	1	0	NA	1	0	NA	0	NA	0	0	0	0	0	0	0	0	0	0	0	0	0	0	NA	NA	NA	NA	NA	0	0	0	0	1	0	0	0
0007	4	18	1	1	1	0	0	NA	1	0	NA	0	NA	4	1	0	0	0	0	1	0	0	0	0	0	6	0	NA	NA	NA	NA	NA	0	0	1	1	1	0	0	0
0008	4	18	0	1	1	1	0	NA	1	0	NA	0	NA	4	1	2	2	2	3	3	2	1	2	2	2	26	0	NA	NA	NA	NA	NA	1	1	1	1	0	0	0	0
0009	4	18	0	1	1	1	0	NA	1	0	NA	0	NA	2	1	0	2	0	3	0	0	0	0	0	0	8	0	NA	NA	NA	NA	NA	1	1	1	0	0	1	0	0
0010	4	18	0	1	1	1	0	NA	1	0	NA	0	NA	1	2	1	1	0	1	2	1	0	0	0	1	10	0	NA	NA	NA	NA	NA	1	1	1	1	0	0	0	0
0011	4	18	1	1	0	0	1	7	1	0	NA	0	NA	1	1	1	1	1	1	1	1	1	1	1	1	12	0	NA	NA	NA	NA	NA	1	0	1	0	1	0	0	0
0012	4	19	0	1	1	0	0	NA	1	0	NA	0	NA	1	1	2	0	1	1	0	1	0	0	1	0	8	0	NA	NA	NA	NA	NA	1	0	0	0	0	0	0	0
0013	4	20	0	1	1	1	0	NA	1	0	NA	0	NA	1	1	0	1	0	1	0	2	2	1	2	1	12	0	NA	NA	NA	NA	NA	1	0	0	1	1	0	0	0
0014	4	18	0	1	1	1	0	NA	1	0	NA	0	NA	1	3	4	0	0	1	0	2	1	1	0	0	13	0	NA	NA	NA	NA	NA	1	0	1	1	1	1	0	0
0015	4	18	0	1	1	1	0	NA	1	0	NA	0	NA	1	1	2	0	0	1	1	1	1	1	0	0	9	0	NA	NA	NA	NA	NA	1	0	1	1	0	1	0	0
0016	4	18	0	1	1	1	0	NA	1	0	NA	0	NA	1	1	0	0	0	1	1	2	0	2	1	1	10	0	NA	NA	NA	NA	NA	0	0	1	1	1	1	0	0
0017	4	18	0	1	1	0	0	NA	1	0	NA	0	NA	2	2	0	0	1	2	1	0	0	0	3	1	12	0	NA	NA	NA	NA	NA	0	0	1	1	0	0	0	0
0018	4	18	0	1	1	0	0	NA	1	0	NA	0	NA	2	0	0	0	0	0	0	0	2	0	0	0	4	0	NA	NA	NA	NA	NA	1	0	1	1	1	0	0	0
0019	4	18	1	1	0	1	1	7	1	0	NA	0	NA	1	2	3	1	1	2	1	1	1	2	1	1	17	0	NA	NA	NA	NA	NA	0	0	0	0	0	0	0	0
0020	4	18	1	1	1	0	0	NA	1	0	NA	0	NA	1	0	0	0	0	0	0	0	0	0	0	0	1	0	NA	NA	NA	NA	NA	1	0	0	1	1	0	0	0
0021	4	18	1	1	1	0	0	NA	1	0	NA	0	NA	2	0	2	1	0	0	0	0	0	0	0	0	5	0	NA	NA	NA	NA	NA	1	1	0	0	1	0	0	0
0022	4	18	1	1	1	1	0	NA	1	0	NA	0	NA	2	1	0	0	0	0	0	0	1	0	2	0	6	0	NA	NA	NA	NA	NA	1	0	0	0	0	0	0	0
0023	4	18	0	1	1	1	0	NA	1	0	NA	0	NA	2	1	0	1	2	3	1	3	0	0	1	0	14	0	NA	NA	NA	NA	NA	0	0	0	1	1	0	0	0
0024	4	18	0	1	1	0	0	NA	1	0	NA	0	NA	1	0	0	0	3	3	0	3	0	3	1	1	15	0	NA	NA	NA	NA	NA	1	1	1	1	0	0	0	0
0025	4	18	1	1	0	0	0	NA	1	0	NA	0	NA	1	1	1	2	2	2	1	1	1	1	2	1	16	0	NA	NA	NA	NA	NA	0	1	0	1	0	1	0	0
0026	4	19	1	1	1	1	0	NA	1	0	NA	0	NA	0	2	0	0	0	3	0	0	0	0	0	0	5	0	NA	NA	NA	NA	NA	1	0	1	1	1	0	0	0
0027	4	18	1	1	1	1	0	NA	1	0	NA	0	NA	0	0	0	0	0	0	0	0	2	0	0	0	2	0	NA	NA	NA	NA	NA	1	1	0	1	1	1	0	0
0028	4	18	0	1	1	1	0	NA	1	0	NA	0	NA	2	1	0	0	0	2	2	1	0	2	2	1	13	0	NA	NA	NA	NA	NA	1	0	1	1	0	1	0	0
0029	4	18	0	1	1	1	0	NA	1	0	NA	0	NA	2	1	0	0	0	1	0	0	0	0	2	0	6	0	NA	NA	NA	NA	NA	1	0	0	1	1	1	0	0
0030	4	18	0	1	1	0	0	NA	1	0	NA	0	NA	2	0	0	0	0	0	0	0	0	0	2	0	4	0	NA	NA	NA	NA	NA	0	0	0	1	1	0	0	0
0031	4	18	0	1	1	0	0	NA	1	0	NA	0	NA	2	0	0	0	0	2	0	0	1	0	1	2	8	0	NA	NA	NA	NA	NA	1	0	0	1	1	1	0	0
0032	4	18	1	1	0	0	0	NA	1	0	NA	0	NA	1	1	0	0	0	0	1	2	2	1	0	0	8	0	NA	NA	NA	NA	NA	1	0	0	0	0	0	0	0
0033	4	18	1	1	1	0	0	NA	1	0	NA	0	NA	2	1	0	2	0	0	0	0	0	0	0	0	5	0	NA	NA	NA	NA	NA	1	0	0	0	0	0	0	0
0034	4	18	1	1	1	0	0	NA	1	0	NA	0	NA	3	0	1	0	0	0	1	0	0	2	0	0	7	0	NA	NA	NA	NA	NA	1	0	0	1	1	0	0	0
0035	4	18	1	1	0	1	0	NA	1	0	NA	0	NA	2	0	0	0	0	0	0	0	0	0	1	0	3	0	NA	NA	NA	NA	NA	1	0	1	0	0	1	0	0
0036	4	18	1	1	1	1	0	NA	1	0	NA	0	NA	1	1	1	1	0	1	0	1	0	1	1	0	8	0	NA	NA	NA	NA	NA	1	1	1	0	0	1	0	0
0037	4	19	1	1	1	1	0	NA	1	0	NA	0	NA	1	1	2	2	1	1	0	2	2	2	1	0	15	0	NA	NA	NA	NA	NA	1	1	1	0	1	0	0	0
0038	4	23	1	1	1	1	0	NA	1	0	NA	0	NA	1	1	0	0	0	0	1	0	0	0	0	0	3	0	NA	NA	NA	NA	NA	1	1	1	1	1	0	1	0
0039	4	24	1	1	1	0	0	NA	1	0	NA	0	NA	0	0	0	0	0	0	0	0	0	0	0	0	0	0	NA	NA	NA	NA	NA	1	1	0	0	0	0	0	0
0040	4	19	1	1	1	1	0	NA	1	0	NA	0	NA	1	0	0	0	0	0	1	1	0	1	0	0	4	0	NA	NA	NA	NA	NA	1	1	0	0	0	1	0	0
0042	4	19	1	1	0	1	0	NA	1	0	NA	0	NA	1	0	0	0	1	0	0	1	0	0	0	0	3	0	NA	NA	NA	NA	NA	0	0	0	0	0	0	0	0
0043	4	18	0	1	1	1	0	NA	1	0	NA	0	NA	2	2	0	1	2	2	2	1	4	4	1	2	23	0	NA	NA	NA	NA	NA	1	0	0	1	1	0	0	0
0044	4	18	0	1	1	0	0	NA	1	0	NA	0	NA	2	2	1	0	1	1	0	1	0	2	0	0	10	0	NA	NA	NA	NA	NA	1	0	0	1	0	0	0	0
0045	4	18	0	1	1	0	0	NA	1	0	NA	0	NA	2	2	0	0	0	2	0	0	0	0	0	0	6	0	NA	NA	NA	NA	NA	1	0	0	1	0	0	0	0
0046	4	18	0	1	1	1	0	NA	1	0	NA	0	NA	1	2	2	1	2	2	1	1	2	3	2	1	20	0	NA	NA	NA	NA	NA	1	1	0	0	0	0	0	0
0047	4	18	0	1	1	1	0	NA	1	0	NA	0	NA	1	2	3	1	1	3	2	3	4	4	1	1	26	0	NA	NA	NA	NA	NA	1	0	1	0	1	0	0	0
0048	4	19	0	1	1	0	0	NA	1	0	NA	0	NA	3	3	4	3	4	3	3	4	2	2	3	2	36	0	NA	NA	NA	NA	NA	1	1	1	1	0	1	0	0
0049	4	18	0	1	1	1	0	NA	1	0	NA	0	NA	1	2	1	0	0	1	0	1	1	0	1	1	9	0	NA	NA	NA	NA	NA	1	0	0	0	1	0	0	0
0050	4	18	0	1	1	1	0	NA	1	0	NA	0	NA	0	1	1	0	0	0	0	0	1	0	2	0	5	0	NA	NA	NA	NA	NA	1	0	0	1	1	0	0	0
0051	4	18	0	1	0	1	0	NA	1	0	NA	0	NA	1	2	0	0	0	0	0	2	0	1	2	0	8	0	NA	NA	NA	NA	NA	1	1	1	1	1	1	0	0
0052	4	18	0	1	0	1	0	NA	1	0	NA	0	NA	1	2	0	0	0	2	0	0	0	1	1	0	7	0	NA	NA	NA	NA	NA	0	0	0	1	1	0	0	0
0053	4	18	0	1	1	1	0	NA	1	0	NA	0	NA	1	0	0	0	0	1	1	0	0	0	1	0	4	0	NA	NA	NA	NA	NA	1	0	1	1	0	0	0	0
0054	4	19	1	1	1	1	0	NA	1	1	Asthma	0	NA	1	1	1	0	0	2	2	2	1	0	1	0	11	0	NA	NA	NA	NA	NA	1	0	0	0	0	1	0	0
0055	4	19	1	1	1	1	0	NA	1	0	NA	0	NA	1	1	0	0	0	0	0	1	0	1	0	0	4	0	NA	NA	NA	NA	NA	0	0	1	0	0	1	1	0
0056	4	18	1	1	1	1	0	NA	1	0	NA	0	NA	1	2	1	1	1	1	0	0	0	0	1	0	8	0	NA	NA	NA	NA	NA	0	1	1	0	1	0	0	0
0057	4	18	1	1	0	1	0	NA	1	0	NA	0	NA	1	2	0	0	0	1	1	0	0	0	2	0	7	0	NA	NA	NA	NA	NA	0	0	0	0	1	1	0	0
0058	4	18	1	1	1	1	1	7	1	0	NA	0	NA	2	2	3	2	1	1	4	3	3	2	4	3	30	1	Eno	1	0	3	6	1	0	1	1	1	1	0	0
0059	4	18	1	1	1	0	1	7	1	0	NA	0	NA	2	2	0	0	0	0	0	0	0	0	2	0	6	0	NA	NA	NA	NA	NA	1	1	0	1	0	1	0	0
0060	4	18	1	4	1	1	0	NA	1	0	NA	1	Heart surgery	1	1	0	0	0	2	0	0	0	0	1	2	7	0	NA	NA	NA	NA	NA	1	1	0	1	1	0	0	0
0061	4	18	1	1	1	1	0	NA	1	0	NA	0	NA	1	0	0	0	0	0	1	1	1	0	1	0	5	0	NA	NA	NA	NA	NA	0	0	0	0	0	0	0	0
0062	4	18	1	1	0	1	0	NA	1	0	NA	0	NA	0	0	0	0	0	0	0	0	0	0	0	0	0	0	NA	NA	NA	NA	NA	1	0	1	0	1	1	0	0
0063	4	19	1	1	1	0	0	NA	1	0	NA	0	NA	3	3	2	0	2	3	1	2	0	0	3	1	20	0	NA	NA	NA	NA	NA	1	0	0	1	1	1	0	0
0064	4	18	0	1	1	0	0	NA	1	0	NA	0	NA	2	1	0	0	1	1	0	0	2	0	1	0	8	0	NA	NA	NA	NA	NA	1	1	0	1	0	0	0	0
0066	4	19	1	1	1	0	0	NA	1	0	NA	0	NA	1	0	0	1	0	2	1	2	0	0	2	2	11	0	NA	NA	NA	NA	NA	1	1	1	1	0	0	0	0
0067	4	18	1	1	0	0	0	NA	1	0	NA	0	NA	2	3	2	0	1	2	2	1	0	2	3	0	18	0	NA	NA	NA	NA	NA	1	0	1	1	0	1	0	0
0068	4	18	1	1	0	1	0	NA	1	0	NA	0	NA	1	0	1	0	0	1	0	2	2	1	0	0	8	0	NA	NA	NA	NA	NA	1	0	0	1	1	1	0	0
0069	4	18	1	1	1	0	0	NA	1	0	NA	0	NA	1	1	0	0	1	1	2	0	1	0	1	2	10	0	NA	NA	NA	NA	NA	0	0	0	0	1	0	0	0
0070	4	18	1	1	1	0	1	6	1	0	NA	0	NA	1	1	1	2	2	2	1	1	1	0	2	0	14	0	NA	NA	NA	NA	NA	0	1	0	1	1	1	0	0
0071	4	18	1	1	1	0	0	NA	1	0	NA	0	NA	1	3	1	0	4	1	1	4	0	0	3	0	18	0	NA	NA	NA	NA	NA	0	0	0	0	1	0	0	0
0072	4	20	1	1	1	1	0	NA	1	0	NA	0	NA	0	0	0	0	0	0	0	1	0	0	0	0	1	0	NA	NA	NA	NA	NA	1	1	0	0	0	0	0	0
0073	4	18	1	1	1	0	0	NA	1	0	NA	0	NA	1	1	1	0	0	0	0	0	0	0	0	1	4	0	NA	NA	NA	NA	NA	0	0	0	1	1	1	0	0
0074	4	19	1	1	1	0	0	NA	1	0	NA	0	NA	1	2	1	1	0	0	0	0	1	2	2	1	11	0	NA	NA	NA	NA	NA	0	0	1	0	1	1	0	0
0075	4	18	1	1	1	0	0	NA	1	0	NA	0	NA	0	0	0	1	0	0	0	0	0	0	0	0	1	0	NA	NA	NA	NA	NA	1	0	0	1	0	0	0	0
0077	4	18	1	1	1	0	0	NA	1	0	NA	0	NA	0	0	0	0	0	0	0	1	0	0	0	0	1	0	NA	NA	NA	NA	NA	0	0	0	0	1	0	0	0
0078	4	18	1	1	1	1	0	NA	1	0	NA	0	NA	0	0	0	0	0	0	0	1	0	0	0	0	1	0	NA	NA	NA	NA	NA	0	0	0	0	0	0	0	0
0079	4	18	1	1	0	0	0	NA	1	0	NA	0	NA	0	2	1	0	0	0	1	1	1	0	0	0	6	0	NA	NA	NA	NA	NA	1	0	1	1	0	0	0	0
0080	4	18	1	1	1	1	0	NA	1	0	NA	0	NA	1	0	0	0	0	0	0	0	0	1	0	0	2	0	NA	NA	NA	NA	NA	1	0	0	0	0	0	0	0
0081	4	22	0	1	1	0	0	NA	3	0	NA	0	NA	2	0	1	2	0	1	2	1	1	1	2	0	13	0	NA	NA	NA	NA	NA	1	0	0	1	0	0	0	0
0082	4	18	0	1	1	0	0	NA	1	0	NA	0	NA	2	2	1	1	0	2	1	1	0	0	2	1	13	0	NA	NA	NA	NA	NA	1	0	0	1	1	0	0	0
0083	4	18	0	1	1	0	0	NA	1	0	NA	0	NA	1	1	1	2	0	0	0	0	0	0	0	2	7	0	NA	NA	NA	NA	NA	1	0	0	1	0	0	0	0
0084	4	18	1	1	1	1	0	NA	1	0	NA	0	NA	2	1	0	0	0	0	0	1	1	1	1	0	7	0	NA	NA	NA	NA	NA	1	0	0	1	1	0	0	0
0085	4	18	1	1	1	1	0	NA	1	0	NA	0	NA	1	1	1	0	0	1	1	1	1	3	0	1	11	1	Unknown	1	1	NA	NA	1	1	1	0	0	0	0	0
0086	4	18	1	1	1	0	0	NA	1	0	NA	0	NA	2	1	1	1	0	1	1	2	1	1	1	1	13	1	Unknown	1	1	NA	NA	1	0	0	1	1	1	0	0
0087	4	19	1	1	1	1	0	NA	1	1	Asthma	0	NA	1	2	2	2	2	0	1	0	0	0	0	0	10	0	NA	NA	NA	NA	NA	1	0	1	1	1	0	0	0
0088	4	19	1	1	1	0	0	NA	1	0	NA	0	NA	0	0	0	0	0	0	0	0	0	0	0	0	0	0	NA	NA	NA	NA	NA	1	1	1	1	0	0	0	0
0090	4	18	1	1	1	0	0	NA	1	0	NA	0	NA	1	2	0	0	0	1	0	0	0	1	2	0	7	0	NA	NA	NA	NA	NA	1	0	0	0	1	1	0	0
0091	4	19	1	1	0	1	0	NA	1	0	NA	0	NA	1	0	0	0	0	0	0	0	0	0	0	0	1	0	NA	NA	NA	NA	NA	1	0	1	0	0	1	0	0
0092	4	19	1	1	1	0	0	NA	1	0	NA	0	NA	1	0	0	0	0	0	0	0	0	0	0	0	1	0	NA	NA	NA	NA	NA	1	0	0	0	0	1	0	0
0093	4	18	0	1	1	1	0	NA	1	0	NA	1	surgery in foot	2	1	0	0	0	2	0	0	0	0	0	0	5	0	NA	NA	NA	NA	NA	1	0	0	1	0	0	0	0
0094	4	18	0	1	1	0	0	NA	1	0	NA	0	N/A	1	1	1	0	0	1	0	1	1	1	1	0	8	0	NA	NA	NA	NA	NA	1	0	0	1	0	0	0	0
0095	4	18	0	1	1	0	0	NA	1	0	NA	0	NA	1	1	2	0	0	0	0	3	0	0	0	0	7	0	NA	NA	NA	NA	NA	1	1	0	1	1	0	0	0
0096	4	18	0	1	1	1	0	NA	1	1	Hypothyroidism	0	NA	1	1	1	0	1	2	0	2	2	1	0	0	11	0	NA	NA	NA	NA	NA	1	0	0	1	1	1	0	0
0097	4	18	0	1	1	1	0	NA	1	1	Scoliosis	0	NA	1	0	0	0	0	1	1	0	0	0	3	0	6	0	NA	NA	NA	NA	NA	1	0	0	0	1	0	0	0
0098	4	18	0	1	1	0	0	NA	1	0	NA	0	NA	1	1	1	0	1	3	1	2	1	0	4	2	17	0	NA	NA	NA	NA	NA	1	0	0	1	1	0	0	0
0099	4	18	0	1	1	0	0	NA	1	0	NA	0	NA	1	1	1	0	0	0	0	0	0	0	1	0	4	0	NA	NA	NA	NA	NA	1	0	0	0	0	1	0	0
0100	4	18	0	1	0	0	0	NA	1	0	NA	0	NA	1	1	2	1	1	2	0	0	0	0	1	0	9	0	NA	NA	NA	NA	NA	1	0	1	0	1	1	0	0
0101	4	18	0	1	1	1	0	NA	1	0	NA	0	NA	1	1	1	0	0	1	1	0	0	1	2	1	9	0	NA	NA	NA	NA	NA	1	0	1	0	1	1	0	0
0102	4	18	0	1	1	1	0	NA	1	0	NA	0	NA	2	1	2	0	0	1	0	2	1	2	2	0	13	0	NA	NA	NA	NA	NA	1	0	0	0	0	0	0	0
0103	4	18	0	1	1	0	0	NA	1	0	NA	0	NA	1	1	0	2	0	2	0	0	0	0	0	0	6	0	NA	NA	NA	NA	NA	1	0	1	1	0	0	0	0
0104	4	18	0	1	1	1	0	NA	1	0	NA	0	NA	2	1	2	0	0	2	0	2	1	2	2	0	14	0	NA	NA	NA	NA	NA	1	0	0	1	0	0	0	0
0105	4	18	0	1	1	1	0	NA	1	0	NA	0	NA	1	1	2	0	0	1	1	2	2	1	0	0	11	0	NA	NA	NA	NA	NA	1	0	1	1	0	1	0	0
0106	4	18	0	1	1	1	0	NA	1	0	NA	0	NA	2	2	1	0	0	2	2	1	1	0	2	0	13	0	NA	NA	NA	NA	NA	0	0	0	0	1	0	0	0
0107	4	19	0	1	1	1	0	NA	1	0	NA	0	NA	2	2	2	2	1	1	1	4	0	2	2	0	19	0	NA	NA	NA	NA	NA	1	1	1	1	1	1	0	0
0108	4	20	0	1	1	1	0	NA	1	0	NA	0	NA	2	2	4	2	1	4	1	4	0	2	2	0	24	0	NA	NA	NA	NA	NA	1	0	1	1	0	0	0	0
0109	4	18	0	1	1	0	0	NA	1	0	NA	0	NA	1	0	1	0	0	1	0	1	0	0	2	0	6	0	NA	NA	NA	NA	NA	1	0	0	0	1	0	0	0
0110	4	18	0	1	1	1	0	NA	1	1	Asthma	0	NA	1	0	1	0	0	0	0	0	1	2	0	0	5	0	NA	NA	NA	NA	NA	1	0	0	1	1	0	0	0
0111	4	18	0	1	1	1	0	NA	1	0	NA	0	NA	2	2	1	0	0	2	2	1	0	1	1	0	12	0	NA	NA	NA	NA	NA	1	1	0	1	1	0	0	0
0112	4	18	0	1	1	1	0	NA	1	0	NA	0	NA	2	2	2	2	1	2	2	1	0	2	1	0	17	0	NA	NA	NA	NA	NA	1	0	1	1	0	0	0	0
0113	4	18	0	1	1	1	0	NA	1	0	NA	0	NA	2	2	2	0	1	1	0	0	0	0	0	0	8	0	NA	NA	NA	NA	NA	1	0	0	0	0	0	0	0
0114	4	18	0	1	1	1	0	NA	1	0	NA	0	NA	1	2	1	1	1	1	1	1	2	2	1	1	15	0	NA	NA	NA	NA	NA	1	1	1	1	0	0	0	0
0115	4	18	0	1	1	1	0	NA	1	0	NA	1	Oral surgery	0	0	0	0	0	0	0	1	0	0	1	0	2	0	NA	NA	NA	NA	NA	1	0	0	1	0	0	0	0
0116	4	18	0	1	1	1	0	NA	1	0	NA	0	NA	1	0	2	1	0	0	0	0	1	1	1	1	8	0	NA	NA	NA	NA	NA	1	0	0	1	1	1	0	0
0117	4	18	0	1	0	1	1	7	1	1	Headache	0	NA	4	3	0	1	3	3	1	2	0	1	1	0	19	1	Omeprazole, Herbal	1	1	NA	NA	0	1	1	1	0	0	0	0
0118	4	18	0	1	1	0	0	NA	1	0	NA	0	NA	3	1	2	1	2	1	1	4	0	3	3	0	21	0	NA	NA	NA	NA	NA	1	1	0	1	0	0	0	0
0119	4	18	0	1	1	0	0	NA	1	0	NA	0	NA	0	0	0	0	0	0	0	0	0	0	0	0	0	0	NA	NA	NA	NA	NA	0	1	0	0	1	0	0	0
0120	4	18	0	1	1	1	0	NA	1	0	NA	0	NA	1	1	1	1	0	1	1	1	0	0	0	0	7	0	NA	NA	NA	NA	NA	1	0	0	1	0	0	0	0
0121	4	18	0	1	1	1	0	NA	1	0	NA	0	NA	1	1	0	1	0	0	0	2	1	0	0	0	6	0	NA	NA	NA	NA	NA	1	0	0	1	0	0	0	0
0122	4	18	0	1	0	1	1	7	1	0	NA	0	NA	1	1	1	2	0	2	1	2	2	0	2	1	15	0	NA	NA	NA	NA	NA	1	0	0	0	0	0	0	0
0123	4	18	0	1	1	1	0	NA	1	0	NA	0	NA	1	2	1	0	0	2	0	0	0	0	0	0	6	1	Digene	1	1	NA	NA	0	1	0	0	1	0	0	0
0124	4	18	0	1	1	1	0	NA	1	0	NA	1	Eye surgery	1	0	0	0	0	2	0	0	0	0	0	0	3	0	NA	NA	NA	NA	NA	0	0	0	1	1	0	0	0
0128	4	18	0	1	1	1	0	NA	1	0	NA	0	NA	2	1	0	2	2	2	1	0	2	2	2	0	16	0	NA	NA	NA	NA	NA	1	1	0	1	1	1	0	0
0129	4	18	0	1	1	1	0	NA	1	0	NA	0	NA	2	0	0	0	0	0	0	0	0	0	0	0	2	0	NA	NA	NA	NA	NA	1	0	0	0	0	0	0	0
0130	4	18	0	1	1	0	0	NA	1	0	NA	0	NA	1	0	1	0	0	0	0	0	1	0	1	1	5	0	NA	NA	NA	NA	NA	1	1	1	1	0	0	0	0
0133	4	18	0	1	1	0	0	NA	1	0	NA	0	NA	2	1	2	0	1	2	2	1	1	0	2	0	14	0	NA	NA	NA	NA	NA	1	0	0	0	1	0	0	0
0134	4	18	0	1	1	0	0	NA	1	0	NA	0	NA	2	1	2	0	1	2	2	1	1	0	2	0	14	0	NA	NA	NA	NA	NA	1	0	0	0	1	0	0	0
0135	4	18	0	1	1	0	0	NA	1	0	NA	0	NA	2	2	1	0	0	1	0	1	0	1	1	0	9	0	NA	NA	NA	NA	NA	1	0	0	1	0	0	0	0
0136	4	18	0	1	1	0	0	NA	1	0	NA	0	NA	0	1	0	0	1	0	0	0	0	0	0	0	2	0	NA	NA	NA	NA	NA	0	0	0	0	1	0	0	0
0137	4	18	0	1	1	1	0	NA	1	0	NA	0	NA	2	2	1	2	0	1	0	0	0	1	2	1	12	0	NA	NA	NA	NA	NA	1	0	0	0	0	0	0	0
0139	4	18	0	1	1	1	0	NA	1	0	NA	0	NA	1	1	2	0	0	1	0	2	3	0	0	0	10	0	NA	NA	NA	NA	NA	1	0	1	1	0	1	0	0
0141	4	18	0	1	0	0	1	7	1	0	NA	0	NA	2	1	2	0	0	0	0	2	1	2	1	0	11	0	NA	NA	NA	NA	NA	1	0	0	1	0	1	0	0
0142	4	18	0	1	1	1	0	NA	1	1	Skin rash	0	NA	2	2	4	0	2	3	1	4	2	1	1	1	23	0	NA	NA	NA	NA	NA	1	1	1	1	0	0	0	0
0143	4	21	0	1	1	0	0	NA	1	1	Headache	1	Head surgery	0	0	0	0	0	0	0	0	0	0	0	0	0	0	NA	NA	NA	NA	NA	1	0	0	0	0	0	0	0
0144	4	18	0	1	1	1	0	NA	1	0	NA	0	NA	1	0	1	0	0	0	0	0	0	1	1	0	4	0	NA	NA	NA	NA	NA	0	0	0	1	1	0	0	0
0145	4	18	0	1	1	1	0	NA	1	0	NA	0	NA	1	0	0	0	0	0	0	0	0	0	1	0	2	0	NA	NA	NA	NA	NA	0	1	1	1	1	1	1	1
0146	4	18	0	1	1	1	0	NA	1	0	NA	0	NA	1	2	0	1	0	0	2	2	1	0	1	0	10	0	NA	NA	NA	NA	NA	1	1	0	0	1	0	0	0
0147	4	18	0	1	1	0	0	NA	1	0	NA	0	NA	1	1	0	0	0	0	0	0	0	0	0	0	2	0	NA	NA	NA	NA	NA	1	1	1	1	0	1	0	0
0148	4	18	0	1	1	0	0	NA	1	0	NA	0	NA	2	1	0	0	0	2	2	1	2	2	1	0	13	0	NA	NA	NA	NA	NA	1	1	1	1	1	0	0	0
0149	4	18	0	1	1	0	0	NA	1	0	NA	0	NA	2	2	1	0	0	2	2	1	0	0	0	0	10	0	NA	NA	NA	NA	NA	1	0	0	1	0	0	0	0
0150	4	18	0	1	1	0	0	NA	1	0	NA	0	NA	1	0	1	0	0	1	0	0	1	0	1	0	5	0	NA	NA	NA	NA	NA	1	0	0	1	1	0	0	0
0151	4	18	0	1	0	1	0	NA	1	0	NA	0	NA	3	1	2	0	0	4	2	3	2	2	3	1	23	0	NA	NA	NA	NA	NA	1	0	1	1	0	0	0	0
0152	4	18	0	1	1	1	0	NA	1	0	NA	0	NA	0	1	0	0	0	1	0	0	0	1	1	0	4	0	NA	NA	NA	NA	NA	1	1	0	1	1	0	0	0
0153	4	18	0	1	1	1	0	NA	1	0	NA	0	NA	1	2	0	1	0	1	2	0	1	0	0	0	8	0	NA	NA	NA	NA	NA	1	0	0	0	1	0	0	0
0154	4	18	0	1	1	1	0	NA	1	0	NA	0	NA	2	2	2	2	2	2	1	0	0	2	1	0	16	0	NA	NA	NA	NA	NA	1	1	1	1	1	1	0	0
0155	4	18	0	1	1	1	1	7	1	0	NA	0	NA	1	0	0	1	0	1	0	0	0	0	0	0	3	0	NA	NA	NA	NA	NA	1	0	0	0	0	0	0	0
0156	4	18	0	1	0	0	0	NA	1	0	NA	0	NA	2	0	1	0	0	0	0	0	0	2	1	0	6	1	Unknown	1	1	NA	NA	1	0	0	0	0	1	0	0
0157	4	18	0	1	1	1	0	NA	1	1	Wheezing	0	NA	1	1	2	2	0	0	1	1	1	2	2	1	14	0	NA	NA	NA	NA	NA	1	0	1	1	1	0	0	0
0158	4	18	0	1	1	0	0	NA	1	0	NA	0	NA	2	0	0	2	0	0	0	0	0	0	0	0	4	0	NA	NA	NA	NA	NA	0	1	0	0	0	0	0	0
0159	4	22	0	1	1	0	0	NA	1	0	NA	0	NA	2	0	0	2	1	2	0	1	2	0	1	0	11	0	NA	NA	NA	NA	NA	0	0	1	1	1	0	0	0
0160	4	18	0	1	1	1	0	NA	1	0	NA	0	NA	0	1	2	0	0	0	1	2	1	0	2	0	9	0	NA	NA	NA	NA	NA	1	1	1	0	1	0	0	0
0161	4	18	0	1	1	1	0	NA	1	0	NA	0	NA	2	0	0	1	0	2	0	2	0	2	2	0	11	0	NA	NA	NA	NA	NA	0	0	1	1	1	0	0	0
0162	4	18	0	1	1	0	0	NA	1	0	NA	1	heart surgery	1	0	0	0	0	0	0	0	0	0	4	0	5	0	NA	NA	NA	NA	NA	0	0	0	0	0	0	0	0
0163	4	18	0	1	1	0	0	NA	1	0	NA	0	NA	1	0	2	0	0	0	0	0	0	0	0	0	3	0	NA	NA	NA	NA	NA	0	0	0	1	0	0	0	0
0164	4	18	0	1	1	0	0	NA	1	0	NA	0	NA	1	0	0	0	0	2	2	0	0	0	2	0	7	0	NA	NA	NA	NA	NA	1	0	0	1	0	0	0	0
0165	4	18	0	1	1	1	0	NA	1	0	NA	0	NA	2	0	0	0	0	1	0	0	0	0	4	0	7	0	NA	NA	NA	NA	NA	1	0	0	0	0	0	0	0
0166	4	18	0	1	1	1	0	NA	1	0	NA	1	surgery in leg	2	0	0	0	0	0	1	0	0	0	2	0	5	0	NA	NA	NA	NA	NA	1	0	0	1	0	0	0	0
0167	4	18	0	1	1	1	0	NA	1	0	NA	0	NA	1	0	0	0	0	2	2	0	0	0	2	0	7	0	NA	NA	NA	NA	NA	1	0	0	1	0	0	0	0
0168	4	18	0	1	1	1	0	NA	1	0	NA	0	NA	1	2	2	0	0	1	0	0	0	0	0	0	6	0	NA	NA	NA	NA	NA	1	0	0	0	0	0	0	0
0169	4	18	0	1	1	1	0	NA	1	0	NA	0	NA	1	2	2	0	0	0	0	0	0	0	0	0	5	0	NA	NA	NA	NA	NA	1	1	0	1	1	0	0	0
0170	4	18	0	1	1	1	0	NA	1	0	NA	0	NA	2	1	2	0	0	2	1	2	0	0	2	0	12	0	NA	NA	NA	NA	NA	1	0	1	1	0	0	0	0
0171	4	18	0	1	1	1	0	NA	1	0	NA	0	NA	2	2	0	0	0	1	0	0	0	1	1	0	7	0	NA	NA	NA	NA	NA	1	0	0	1	1	0	0	0
0172	4	18	0	1	1	1	0	NA	1	0	NA	0	NA	1	0	2	1	0	0	1	2	0	0	2	0	9	0	NA	NA	NA	NA	NA	1	0	0	0	1	1	0	0
0173	4	18	0	1	1	1	0	NA	1	0	NA	0	NA	1	0	2	1	0	1	0	2	1	1	0	0	9	0	NA	NA	NA	NA	NA	1	0	1	0	1	0	0	0
0174	4	18	0	1	1	0	0	NA	1	0	NA	0	NA	2	2	2	0	1	2	0	1	0	1	2	0	13	0	NA	NA	NA	NA	NA	1	1	1	1	0	0	0	0
0175	4	18	0	1	1	1	0	NA	1	0	NA	0	NA	1	1	2	0	0	0	0	1	1	2	0	0	8	0	NA	NA	NA	NA	NA	1	0	0	0	0	0	0	0
0176	4	20	0	1	1	1	0	NA	1	0	NA	0	NA	2	0	0	0	0	0	0	0	0	0	1	0	3	0	NA	NA	NA	NA	NA	1	0	1	0	1	1	0	0
0177	4	18	0	1	1	1	0	NA	1	0	NA	0	NA	2	2	1	2	2	1	0	0	0	0	0	0	10	0	NA	NA	NA	NA	NA	0	0	0	0	0	0	0	0
0178	4	18	0	1	1	0	0	NA	1	0	NA	0	NA	2	2	1	0	0	2	0	1	0	0	1	0	9	0	NA	NA	NA	NA	NA	0	0	0	0	0	0	0	0
0179	4	18	0	1	1	0	0	NA	1	0	NA	0	NA	2	2	1	2	2	0	0	2	2	2	2	0	17	0	NA	NA	NA	NA	NA	0	0	0	0	0	0	0	0
0180	4	18	0	1	0	1	1	5	1	0	NA	0	NA	0	0	0	0	0	1	0	0	0	0	0	0	1	0	NA	NA	NA	NA	NA	1	0	1	1	1	1	0	0
0181	4	18	0	1	1	1	0	NA	1	0	NA	0	NA	1	1	0	0	0	1	0	0	1	0	1	0	5	0	NA	NA	NA	NA	NA	1	0	1	0	1	0	0	0
0182	4	18	0	1	1	1	0	NA	1	0	NA	0	NA	1	1	0	0	0	1	0	1	0	1	1	0	6	0	NA	NA	NA	NA	NA	1	0	1	1	0	1	0	0
0183	4	18	0	1	1	1	0	NA	1	0	NA	0	N/A	2	0	0	0	0	0	0	0	0	0	0	0	2	0	NA	NA	NA	NA	NA	0	0	1	0	1	1	0	0
0184	4	18	0	1	1	1	0	NA	1	0	NA	0	NA	2	0	0	0	0	0	0	0	0	0	0	0	2	0	NA	NA	NA	NA	NA	1	0	1	0	0	1	0	0
0185	4	18	0	1	1	1	0	NA	1	1	Scoliosis	0	NA	1	2	2	1	1	1	0	1	0	1	2	0	12	0	NA	NA	NA	NA	NA	0	0	0	1	1	0	0	0
0186	4	18	0	1	1	0	0	NA	1	0	NA	0	NA	1	0	1	0	0	1	0	1	0	0	0	1	5	0	NA	NA	NA	NA	NA	1	1	0	0	0	0	0	0
0187	4	18	1	1	1	0	0	NA	1	0	NA	1	Appendicectomy	1	1	1	0	1	1	0	0	0	0	1	0	6	1	Omeprazole, Herbal	1	0	2	4	0	0	0	0	0	0	0	0
0188	4	18	0	1	1	0	0	NA	1	0	NA	0	NA	1	0	0	0	0	0	0	0	0	0	1	2	4	0	NA	NA	NA	NA	NA	0	1	0	0	0	0	0	0
0189	4	18	0	1	1	1	0	NA	1	0	NA	0	NA	0	0	0	0	0	0	0	0	0	0	0	0	0	0	NA	NA	NA	NA	NA	1	1	1	1	0	0	0	0
0190	4	18	0	1	1	1	0	NA	1	0	NA	0	NA	1	1	1	0	0	1	0	0	1	1	1	0	7	0	NA	NA	NA	NA	NA	1	1	1	0	1	0	0	0
0191	4	18	0	1	1	1	0	NA	1	0	NA	0	NA	2	0	1	2	0	2	0	1	3	3	2	0	16	1	Digene	0	1	NA	NA	1	0	0	1	0	0	0	0
0192	4	19	0	1	1	1	0	NA	1	0	NA	0	NA	3	1	2	0	1	1	2	1	1	3	3	2	20	1	Digene, Domperidone	1	1	NA	NA	0	1	1	1	0	0	0	0
0193	4	18	0	1	1	1	0	NA	1	0	NA	0	NA	3	2	2	0	4	4	1	0	0	1	2	3	22	1	Unknown	1	1	NA	NA	1	1	0	0	1	0	0	0
0194	4	18	0	1	1	0	0	NA	1	0	NA	1	Appendicectomy	2	4	0	0	3	0	0	3	0	0	2	4	18	0	NA	NA	NA	NA	NA	1	0	1	1	0	0	0	0
0195	4	18	0	1	1	1	0	NA	1	0	NA	0	NA	1	0	0	0	0	1	0	0	0	0	0	0	2	0	NA	NA	NA	NA	NA	1	0	1	1	1	1	0	0
0196	4	18	0	1	1	1	0	NA	1	0	NA	0	NA	2	1	0	0	0	0	0	0	0	0	0	0	3	0	NA	NA	NA	NA	NA	0	1	0	1	1	1	0	0
0197	4	18	0	1	1	0	0	NA	1	0	NA	0	NA	1	0	0	1	0	1	0	0	0	1	0	0	4	0	NA	NA	NA	NA	NA	1	0	0	1	0	0	0	0
0198	4	18	0	1	1	1	0	NA	1	0	NA	0	NA	1	1	2	0	0	1	0	1	0	0	1	0	7	0	NA	NA	NA	NA	NA	0	0	0	0	1	0	0	0
0199	4	18	0	1	1	1	0	NA	1	0	NA	0	NA	2	3	4	1	1	2	0	2	2	1	2	0	20	1	Digene	1	1	NA	NA	0	0	1	0	0	0	0	0
0201	4	18	0	1	1	1	0	NA	1	0	NA	0	NA	1	0	0	0	0	0	0	0	0	0	0	0	1	0	NA	NA	NA	NA	NA	1	0	0	0	1	0	0	0
0202	4	18	0	1	1	1	0	NA	1	0	NA	0	NA	1	0	0	0	0	0	0	0	0	0	0	0	1	0	NA	NA	NA	NA	NA	1	0	0	0	1	0	0	0
0203	4	18	0	1	1	1	0	NA	1	0	NA	0	NA	1	2	2	1	1	1	2	2	1	1	1	1	16	0	NA	NA	NA	NA	NA	1	1	0	1	0	0	0	0
0207	4	18	0	1	1	0	0	NA	1	0	NA	0	NA	2	2	1	0	0	2	0	2	1	1	1	2	14	0	NA	NA	NA	NA	NA	1	1	0	1	1	0	1	1
0208	4	18	0	1	1	0	0	NA	1	0	NA	0	NA	1	0	1	1	0	0	0	0	0	0	0	0	3	0	NA	NA	NA	NA	NA	1	1	0	0	1	0	0	0
0209	4	18	0	1	1	0	0	NA	1	0	NA	0	NA	1	1	1	1	0	1	0	0	0	1	0	0	6	0	NA	NA	NA	NA	NA	1	0	0	1	0	1	0	0
0210	4	18	0	1	1	1	0	NA	1	0	NA	0	NA	2	1	2	0	0	0	0	0	0	0	0	0	5	0	NA	NA	NA	NA	NA	1	0	0	1	0	0	0	0
0211	4	18	0	1	1	0	0	NA	1	0	NA	0	NA	2	1	2	0	0	0	0	0	2	1	0	0	8	0	NA	NA	NA	NA	NA	1	0	0	1	0	0	0	0
0212	4	18	0	1	1	0	0	NA	1	0	NA	0	NA	2	1	0	0	0	0	0	0	0	1	1	0	5	0	NA	NA	NA	NA	NA	1	0	0	1	0	0	0	0
0213	4	18	0	1	1	0	0	NA	1	0	NA	0	NA	1	0	0	0	0	0	0	0	0	0	0	0	1	0	NA	NA	NA	NA	NA	1	0	0	0	0	0	0	0
0215	4	18	0	1	1	1	0	NA	1	0	NA	0	NA	1	0	0	0	0	1	0	0	0	0	0	0	2	0	NA	NA	NA	NA	NA	1	0	0	1	0	1	0	0
0216	4	18	0	1	1	1	0	NA	1	0	NA	0	NA	1	1	1	1	1	1	1	2	2	1	0	0	12	0	NA	NA	NA	NA	NA	1	0	0	1	1	0	0	0
0218	4	18	0	1	1	0	0	NA	1	0	NA	0	NA	0	0	0	0	0	0	0	0	0	0	0	0	0	0	NA	NA	NA	NA	NA	0	0	0	0	0	0	0	0
0219	4	18	0	1	1	0	0	NA	1	0	NA	0	NA	1	0	0	0	0	1	0	0	0	0	0	0	2	0	NA	NA	NA	NA	NA	0	0	0	0	0	0	0	0
0222	4	18	0	1	1	1	1	7	1	0	NA	0	NA	3	1	0	2	1	4	4	1	0	3	1	1	21	1	Unknown	1	1	NA	NA	1	1	1	1	0	1	0	0
0223	4	18	0	1	1	0	0	NA	1	0	NA	0	NA	1	0	0	0	0	0	0	0	1	1	0	0	3	0	NA	NA	NA	NA	NA	1	0	1	0	0	0	0	0
0224	4	18	0	1	1	0	0	NA	1	0	NA	0	NA	1	0	0	0	0	0	0	0	0	0	0	0	1	0	NA	NA	NA	NA	NA	1	0	1	0	0	0	0	0
0227	4	18	0	1	0	1	0	NA	1	0	NA	0	NA	1	0	0	0	0	0	0	2	0	0	0	0	3	0	NA	NA	NA	NA	NA	1	0	0	1	1	0	0	0
0228	4	18	0	1	0	1	0	NA	1	0	NA	0	NA	1	1	0	0	0	0	0	0	0	0	0	0	2	0	NA	NA	NA	NA	NA	1	1	0	1	0	0	0	0
0229	4	18	0	1	0	1	0	NA	1	0	NA	0	NA	1	1	0	0	0	0	0	0	1	0	2	0	5	0	NA	NA	NA	NA	NA	0	1	0	1	1	0	0	0
0232	4	19	0	1	0	0	0	NA	1	0	NA	0	NA	1	1	1	0	0	0	0	0	0	0	0	0	3	0	NA	NA	NA	NA	NA	0	0	1	0	1	1	0	0
0233	4	19	0	1	1	0	0	NA	1	0	NA	0	NA	0	0	0	0	0	0	0	0	0	0	0	0	0	0	NA	NA	NA	NA	NA	1	1	0	0	1	0	0	0
0234	4	18	0	1	1	0	0	NA	1	0	NA	0	NA	0	0	0	0	0	0	0	0	0	0	0	0	0	0	NA	NA	NA	NA	NA	1	1	0	0	1	1	0	0
0237	4	18	0	1	1	1	0	NA	1	0	NA	0	NA	1	1	2	0	0	0	0	0	0	0	1	0	5	0	NA	NA	NA	NA	NA	1	0	1	1	1	1	0	0
0238	4	18	0	1	1	1	0	NA	1	0	NA	0	NA	1	1	2	0	0	0	0	0	0	0	1	0	5	0	NA	NA	NA	NA	NA	1	0	0	1	1	0	0	0
0240	4	18	0	1	1	1	0	NA	1	0	NA	0	NA	1	1	2	0	1	2	1	1	2	1	2	0	14	0	NA	NA	NA	NA	NA	1	1	0	1	1	1	0	0
0242	4	18	0	1	1	1	0	NA	1	0	NA	0	NA	1	0	2	1	0	0	0	2	0	0	1	0	7	0	NA	NA	NA	NA	NA	0	1	0	0	0	1	0	0
0243	4	18	0	1	1	0	0	NA	1	0	NA	0	NA	1	0	0	0	0	0	0	0	0	0	1	0	2	0	NA	NA	NA	NA	NA	0	0	0	1	1	1	0	0
0244	4	18	0	1	1	0	0	NA	1	0	NA	0	NA	2	1	1	0	0	1	0	0	0	1	1	1	8	0	NA	NA	NA	NA	NA	1	1	1	1	1	0	0	0
0245	4	18	0	1	1	1	0	NA	1	0	NA	0	NA	1	1	2	0	0	0	1	1	2	1	1	0	10	0	NA	NA	NA	NA	NA	1	0	1	0	0	0	0	0
0246	4	18	0	1	1	1	0	NA	1	0	NA	0	NA	1	1	2	0	0	0	1	1	0	0	0	0	6	0	NA	NA	NA	NA	NA	1	0	1	0	0	1	0	0
0247	4	18	0	1	1	1	0	NA	1	0	NA	0	NA	1	1	2	0	0	0	1	1	0	1	1	0	8	0	NA	NA	NA	NA	NA	1	0	1	0	0	1	0	0
0248	4	18	0	1	1	1	0	NA	1	0	NA	0	NA	1	1	2	0	0	0	1	1	2	0	0	0	8	0	NA	NA	NA	NA	NA	1	0	1	0	0	1	0	0
0251	4	18	0	1	1	0	0	NA	1	0	NA	0	NA	1	1	1	1	2	1	1	1	0	1	0	1	11	1	Eno, Digene	1	0	3	2	1	0	1	1	0	0	0	0
0252	4	18	0	1	1	0	0	NA	1	0	NA	0	NA	1	1	3	2	1	1	1	1	0	1	0	0	12	1	Eno, Digene	1	0	3	2	1	1	1	1	0	0	0	0
0253	4	18	0	1	1	1	0	NA	1	0	NA	0	NA	1	0	1	0	0	0	0	2	1	0	0	1	6	0	NA	NA	NA	NA	NA	1	0	0	0	1	0	0	0
0254	4	18	0	1	1	1	0	NA	1	0	NA	0	NA	1	3	1	0	1	2	0	2	0	0	0	0	10	0	NA	NA	NA	NA	NA	1	1	0	1	0	0	0	0
0255	4	18	0	1	1	1	0	NA	1	0	NA	0	NA	1	2	0	0	0	1	2	0	1	1	1	0	9	0	NA	NA	NA	NA	NA	1	0	0	0	1	0	0	0
0256	4	18	0	1	1	1	0	NA	1	0	NA	0	NA	1	2	0	4	1	1	1	0	1	1	1	0	13	0	NA	NA	NA	NA	NA	1	0	0	0	1	0	0	0
0257	4	18	0	1	1	1	0	NA	1	0	NA	0	NA	1	1	1	1	1	1	0	1	1	0	1	0	9	1	Digene	1	1	NA	NA	1	1	0	0	1	0	0	0
0258	4	18	0	1	1	1	0	NA	1	0	NA	0	NA	1	2	2	1	1	2	0	2	1	2	0	0	14	0	NA	NA	NA	NA	NA	0	0	0	1	1	0	0	0
0259	4	18	0	1	1	0	0	NA	1	0	NA	0	NA	1	1	0	1	0	0	1	1	1	0	0	0	6	0	NA	NA	NA	NA	NA	1	1	1	1	0	0	0	0
0260	4	18	0	1	0	0	0	NA	1	0	NA	0	NA	1	0	0	0	0	0	0	0	0	0	1	0	2	0	NA	NA	NA	NA	NA	1	0	1	0	1	0	0	0
0261	4	18	0	1	1	0	0	NA	1	0	NA	0	NA	1	1	1	0	0	0	0	1	1	0	2	0	7	0	NA	NA	NA	NA	NA	1	0	1	1	0	0	0	0
0262	4	18	0	1	1	0	0	NA	1	0	NA	0	NA	3	0	2	1	0	3	2	1	0	2	2	1	17	1	Herbal	1	0	3	4	1	0	1	1	1	0	0	0
0263	4	18	0	1	1	1	0	NA	1	0	NA	1	Appendicectomy	2	1	1	2	0	1	0	0	0	1	2	0	10	1	Digene	1	1	NA	NA	1	0	1	1	1	0	0	0
0264	4	18	0	1	1	1	0	NA	1	0	NA	0	NA	1	1	1	2	0	2	2	0	2	0	2	0	13	0	NA	NA	NA	NA	NA	1	0	1	0	1	0	0	0
0265	4	18	0	1	1	1	0	NA	1	0	NA	0	NA	2	0	2	0	2	0	1	1	2	2	2	1	15	0	NA	NA	NA	NA	NA	1	0	0	1	0	0	0	0
0266	4	18	0	1	1	0	0	NA	1	0	NA	0	NA	2	1	2	0	1	4	0	2	2	0	0	0	14	0	NA	NA	NA	NA	NA	0	1	0	1	0	0	0	0
0267	4	18	0	1	1	0	0	NA	1	0	NA	0	NA	1	0	2	1	0	2	0	1	0	0	1	1	9	0	NA	NA	NA	NA	NA	1	0	0	1	0	1	0	0
0268	4	18	0	1	1	0	0	NA	1	0	NA	0	NA	1	0	0	0	0	1	2	0	0	0	0	0	4	0	NA	NA	NA	NA	NA	0	0	0	1	1	0	0	0
0270	4	18	0	1	1	0	0	NA	1	0	NA	0	NA	1	0	1	0	0	0	0	0	0	0	0	0	2	0	NA	NA	NA	NA	NA	1	1	0	1	1	0	0	0
0271	4	18	0	1	1	0	0	NA	1	0	NA	0	NA	0	0	1	0	1	0	0	0	0	0	0	0	2	0	NA	NA	NA	NA	NA	0	1	0	0	1	0	0	0
0272	4	18	0	1	1	1	0	NA	1	0	NA	0	NA	1	0	1	0	0	1	0	0	0	0	0	0	3	0	NA	NA	NA	NA	NA	1	0	0	0	1	0	0	0
0274	4	18	0	1	0	0	0	NA	1	0	NA	0	NA	1	0	0	0	0	1	0	1	0	0	0	0	3	0	NA	NA	NA	NA	NA	0	0	0	0	0	0	0	0
0275	4	18	0	1	0	0	0	NA	1	0	NA	0	NA	1	1	0	0	0	1	0	1	0	0	0	0	4	0	NA	NA	NA	NA	NA	0	0	0	0	0	0	0	0
0276	4	18	0	1	1	0	0	NA	1	0	NA	0	NA	2	2	0	0	0	2	0	1	0	0	3	0	10	0	NA	NA	NA	NA	NA	1	0	0	0	0	0	0	0
0277	4	18	0	1	1	0	0	NA	1	0	NA	0	NA	1	1	1	1	1	1	1	0	1	0	0	0	8	1	Unknown	1	1	NA	NA	1	0	0	0	0	1	0	0
0278	4	18	0	1	1	1	0	NA	1	0	NA	0	NA	3	1	0	3	1	3	1	1	1	3	3	0	20	0	NA	NA	NA	NA	NA	0	1	1	1	1	0	0	0
0279	4	18	0	1	1	0	0	NA	1	0	NA	0	NA	0	0	2	0	0	0	0	2	0	0	0	0	4	0	NA	NA	NA	NA	NA	1	0	1	0	0	0	0	0
0281	4	19	0	1	1	0	0	NA	1	0	NA	0	NA	1	1	0	0	0	0	0	0	0	0	1	0	3	0	NA	NA	NA	NA	NA	0	0	0	0	0	0	0	0
0283	4	18	0	1	0	0	0	NA	1	0	NA	0	NA	3	1	2	1	2	2	0	1	0	1	1	2	16	0	NA	NA	NA	NA	NA	1	1	0	0	0	0	0	0
0284	4	18	0	1	1	0	0	NA	1	0	NA	0	NA	2	0	0	0	0	2	0	0	0	0	0	0	4	0	NA	NA	NA	NA	NA	1	1	0	1	0	0	0	0
0285	4	18	0	1	1	0	0	NA	1	0	NA	0	NA	1	1	0	1	0	0	0	0	0	0	0	0	3	0	NA	NA	NA	NA	NA	1	0	0	0	0	0	0	0
0286	4	18	1	1	1	1	0	NA	1	0	NA	0	NA	0	0	0	0	0	0	0	0	0	0	0	0	0	0	NA	NA	NA	NA	NA	1	0	0	1	1	0	0	0
0287	4	18	0	1	1	1	0	NA	1	0	NA	0	NA	1	2	1	0	0	1	1	2	0	0	0	0	8	0	NA	NA	NA	NA	NA	0	1	0	0	0	0	0	0
0288	4	19	1	1	1	0	0	NA	1	0	NA	0	NA	1	0	1	0	0	0	0	0	1	1	0	0	4	0	NA	NA	NA	NA	NA	0	1	1	1	1	0	0	0
0289	4	18	1	1	1	1	0	NA	1	0	NA	0	NA	2	1	1	2	0	2	2	3	1	2	1	2	19	0	NA	NA	NA	NA	NA	1	1	0	1	0	0	0	0
0290	4	18	0	1	1	0	0	NA	1	0	NA	0	NA	1	0	1	0	2	1	0	4	0	1	0	0	10	0	NA	NA	NA	NA	NA	1	1	1	1	0	0	0	0
0291	4	18	0	1	1	1	0	NA	1	0	NA	0	NA	1	1	2	2	0	1	0	1	1	1	1	0	11	0	NA	NA	NA	NA	NA	1	0	0	0	1	1	0	0
0292	4	18	0	1	1	0	0	NA	1	0	NA	0	NA	0	2	2	0	0	0	2	1	1	2	1	0	11	0	NA	NA	NA	NA	NA	0	1	0	0	0	0	0	0
0293	4	18	0	1	1	1	0	NA	1	0	NA	0	NA	1	1	0	2	0	1	2	1	1	0	0	0	9	0	NA	NA	NA	NA	NA	1	1	1	1	0	0	0	0
0294	4	18	0	1	1	1	0	NA	1	0	NA	0	NA	1	2	2	1	1	1	0	1	1	1	2	1	14	0	NA	NA	NA	NA	NA	1	0	0	0	0	0	0	0
0295	4	19	0	1	0	1	1	7	1	0	NA	0	NA	2	0	0	0	0	0	0	2	2	0	4	0	10	0	NA	NA	NA	NA	NA	1	1	0	0	1	1	0	0
0296	4	18	1	1	0	1	0	NA	1	0	NA	0	NA	3	3	2	0	1	2	1	1	0	2	1	0	16	1	Milk of magneesia and Omeprazole	1	1	NA	NA	1	0	0	1	1	1	0	0
0297	4	18	1	1	0	0	0	NA	1	0	NA	1	Fracture of UL	1	1	2	2	1	1	2	1	1	2	1	0	15	0	NA	NA	NA	NA	NA	1	1	0	1	0	0	0	0
0298	4	18	1	1	0	0	1	2	1	0	NA	0	NA	1	0	1	0	0	0	0	0	0	0	0	0	2	0	NA	NA	NA	NA	NA	1	1	0	0	1	0	0	0
0299	4	18	0	1	1	1	0	NA	1	0	NA	0	NA	0	0	0	0	0	1	1	1	1	1	2	0	7	0	NA	NA	NA	NA	NA	1	0	1	0	0	1	0	0
0300	4	18	0	1	1	1	0	NA	1	0	NA	0	NA	1	0	0	1	0	1	0	0	0	0	0	0	3	0	NA	NA	NA	NA	NA	1	0	0	0	0	0	0	0
0301	4	18	0	1	0	1	1	6	1	0	NA	0	NA	2	0	0	0	0	1	0	0	0	1	2	0	6	0	NA	NA	NA	NA	NA	1	0	0	1	0	0	0	0
0302	4	18	0	1	1	1	0	NA	1	0	NA	0	NA	2	0	0	0	0	0	0	1	0	0	0	0	3	0	NA	NA	NA	NA	NA	1	1	0	1	1	0	0	0
0303	4	19	1	1	1	1	0	NA	1	1	Headache	1	Fracture of UL	3	1	2	3	1	1	1	4	3	3	2	4	28	0	NA	NA	NA	NA	NA	0	1	0	1	0	0	0	0
0304	4	18	0	1	1	0	0	NA	1	0	NA	0	NA	2	1	3	0	0	0	0	0	2	2	1	0	11	0	NA	NA	NA	NA	NA	1	0	0	1	0	0	0	0
0305	4	18	0	1	1	1	0	NA	1	0	NA	0	NA	2	1	1	0	0	1	0	1	0	0	1	0	7	0	NA	NA	NA	NA	NA	0	0	0	0	1	0	0	0
0306	4	18	0	1	1	0	0	NA	1	1	Hypothyroidism	0	NA	3	2	2	2	1	3	2	1	2	1	2	1	22	1	Unknown	1	1	NA	NA	1	1	0	1	1	0	0	0
0307	4	18	0	1	1	1	0	NA	1	0	NA	0	NA	2	2	0	0	0	1	0	0	0	1	1	0	7	0	NA	NA	NA	NA	NA	1	0	0	1	1	0	0	0
0308	4	18	0	1	1	1	0	NA	1	0	NA	0	NA	1	1	0	0	0	1	0	0	0	1	1	2	7	0	NA	NA	NA	NA	NA	1	0	0	1	0	0	0	0
0309	4	18	0	1	1	0	0	NA	1	1	Backache	0	NA	1	1	1	1	2	3	1	4	4	4	1	2	25	0	NA	NA	NA	NA	NA	1	0	1	0	0	1	0	0
0310	4	18	0	1	1	0	0	NA	1	0	NA	0	NA	1	4	4	1	1	1	0	0	1	0	0	0	13	0	NA	NA	NA	NA	NA	0	0	0	0	0	1	0	0
0311	4	18	0	1	1	0	0	NA	1	0	NA	0	NA	1	1	0	0	0	0	0	0	0	0	0	0	2	1	Digene	1	1	NA	NA	0	0	0	0	0	1	0	0
0312	4	18	0	1	1	0	0	NA	1	0	NA	0	NA	1	2	0	1	1	1	0	0	1	2	1	0	10	0	NA	NA	NA	NA	NA	1	0	1	1	1	0	0	0
0313	4	18	0	1	1	1	0	NA	1	0	NA	0	NA	1	1	0	0	0	3	0	1	0	1	2	2	11	0	NA	NA	NA	NA	NA	1	1	0	1	0	0	0	0
0314	2	19	0	1	1	0	0	NA	2	0	NA	0	NA	1	2	2	0	1	1	1	2	1	1	1	2	15	0	NA	NA	NA	NA	NA	1	0	0	1	0	0	0	0
0315	2	18	0	1	1	0	0	NA	1	0	NA	0	NA	1	2	1	1	1	1	0	1	1	0	2	0	11	1	Digene and Pantaprazole	1	0	3	2	1	0	0	0	0	0	0	0
0316	2	19	0	1	1	0	0	NA	2	0	NA	0	NA	1	3	1	2	1	1	2	2	2	1	1	1	18	0	NA	NA	NA	NA	NA	1	0	0	1	0	0	0	0
0317	2	18	0	1	1	1	0	NA	1	0	NA	0	NA	1	1	0	0	0	1	1	0	1	2	0	2	9	0	NA	NA	NA	NA	NA	1	0	1	0	1	1	0	0
0318	2	18	0	1	1	0	0	NA	1	0	NA	0	NA	2	1	1	0	1	1	0	1	0	1	2	1	11	0	NA	NA	NA	NA	NA	1	0	1	1	0	0	0	0
0319	2	19	0	1	1	0	0	NA	1	0	NA	0	NA	3	1	1	2	0	2	0	1	0	1	2	0	13	0	NA	NA	NA	NA	NA	1	0	1	0	1	0	0	0
0320	2	19	0	1	1	1	0	NA	2	0	NA	0	NA	1	0	0	0	0	2	1	0	0	0	2	1	7	0	NA	NA	NA	NA	NA	1	1	1	1	1	0	0	0
0321	2	19	0	1	1	1	0	NA	2	0	NA	0	NA	2	2	1	1	1	1	1	2	1	2	3	0	17	1	Omeprazole	1	0	1	2	0	0	1	1	0	0	0	0
0322	2	19	0	1	1	1	0	NA	2	0	NA	0	NA	3	2	2	1	2	2	2	1	1	1	2	0	19	0	NA	NA	NA	NA	NA	0	0	1	1	0	1	0	0
0323	2	19	0	1	1	1	0	NA	2	0	NA	0	NA	3	2	2	1	3	2	3	3	1	4	4	1	29	1	Magnesium hydroxide	0	1	NA	NA	1	0	1	0	1	0	0	0
0324	2	19	1	1	1	1	0	NA	2	0	NA	0	NA	3	2	1	2	0	3	2	1	3	2	2	1	22	0	NA	NA	NA	NA	NA	1	0	0	1	0	1	0	0
0325	2	19	0	1	1	1	0	NA	2	0	NA	0	NA	2	1	2	2	1	3	1	1	1	3	4	1	22	1	Omeprazole	1	0	3	2	1	1	1	0	0	1	0	0
0326	2	18	0	1	1	1	0	NA	1	0	NA	0	NA	2	0	1	0	1	0	2	2	1	1	2	0	12	0	NA	NA	NA	NA	NA	1	1	1	1	0	1	0	0
0327	2	18	0	1	1	0	0	NA	1	0	NA	0	NA	2	1	0	0	1	0	0	2	1	0	2	0	9	0	NA	NA	NA	NA	NA	1	0	1	0	1	0	0	0
0328	2	18	0	1	1	1	0	NA	1	0	NA	0	NA	2	3	1	1	1	0	0	2	2	0	2	0	14	0	NA	NA	NA	NA	NA	1	0	1	0	1	1	0	0
0329	2	20	0	1	1	1	0	NA	3	0	NA	0	NA	1	2	1	1	0	0	0	1	1	0	1	0	8	0	NA	NA	NA	NA	NA	1	1	0	1	1	0	0	0
0330	2	20	0	1	1	1	0	NA	3	0	NA	0	NA	2	2	1	0	0	2	0	0	0	0	1	0	8	1	Omeprazole	1	0	3	2	0	0	0	1	0	0	0	0
0331	2	20	0	1	1	1	0	NA	3	0	NA	0	NA	0	0	0	0	0	0	0	0	0	0	0	0	0	0	NA	NA	NA	NA	NA	1	0	0	0	0	0	0	0
0332	2	20	0	1	1	0	0	NA	1	0	NA	0	NA	2	1	1	0	3	1	1	0	2	1	1	0	13	0	NA	NA	NA	NA	NA	1	1	1	1	0	1	0	0
0333	2	19	0	1	1	0	0	NA	2	0	NA	0	NA	2	1	1	0	0	2	0	0	0	2	1	0	9	0	NA	NA	NA	NA	NA	1	0	0	0	0	1	0	0
0334	2	19	0	1	1	0	0	NA	2	0	NA	0	NA	2	1	1	0	0	1	2	1	1	0	1	0	10	0	NA	NA	NA	NA	NA	1	0	0	0	0	1	0	0
0335	2	18	0	1	1	0	0	NA	1	0	NA	0	NA	2	1	1	0	1	2	2	1	1	2	1	1	15	1	Omeprazole	1	0	1	1	1	1	0	1	0	0	0	0
0336	2	18	0	1	1	0	0	NA	1	0	NA	0	NA	1	0	0	0	0	1	0	0	0	1	1	0	4	0	NA	NA	NA	NA	NA	1	0	0	0	1	0	0	0
0337	2	18	0	1	1	1	0	NA	1	0	NA	0	NA	2	1	1	4	1	2	0	0	0	0	0	0	11	0	NA	NA	NA	NA	NA	1	1	1	0	0	0	0	0
0338	2	19	0	1	1	0	0	NA	2	0	N/A	0	NA	1	2	2	2	2	2	2	3	2	2	1	2	23	1	Unknown	1	0	1	1	1	1	0	0	1	1	0	0
0339	2	19	0	1	1	1	0	NA	2	0	NA	0	NA	1	0	0	0	1	2	0	0	0	0	0	0	4	0	NA	NA	NA	NA	NA	1	0	0	1	0	0	0	0
0340	2	19	0	1	1	0	0	NA	2	0	NA	0	NA	3	3	1	1	3	2	2	2	2	2	1	1	23	1	Omeprazole	1	1	NA	NA	1	0	0	1	0	0	0	0
0341	2	21	0	1	0	0	0	NA	3	0	NA	0	NA	3	0	0	2	2	3	0	0	1	2	1	1	15	1	Unknown	1	1	NA	NA	1	1	0	0	1	1	0	0
0342	2	18	0	1	1	1	0	NA	1	0	NA	0	NA	3	1	2	2	1	3	1	2	1	2	2	1	21	1	Omeprazole	1	0	3	3	1	1	1	1	0	0	0	0
0343	2	18	0	1	1	0	0	NA	1	0	NA	0	NA	3	1	2	3	1	2	3	2	1	3	2	1	24	1	Digene & Omeprazole	1	0	3	2	1	1	1	1	1	0	0	0
0344	2	19	1	1	1	0	0	NA	2	0	NA	0	NA	1	2	3	0	0	2	0	1	0	0	1	0	10	0	NA	NA	NA	NA	NA	0	1	1	1	0	1	0	0
0345	2	19	1	1	1	0	0	NA	2	0	NA	0	NA	1	2	0	2	3	0	0	0	2	0	0	0	10	0	NA	NA	NA	NA	NA	1	0	1	1	1	0	1	0
0346	2	19	1	1	1	0	0	NA	2	0	NA	0	NA	1	0	0	0	0	0	0	0	0	1	1	0	3	0	NA	NA	NA	NA	NA	1	0	0	0	0	0	0	0
0347	2	19	1	1	1	1	0	NA	2	0	NA	0	NA	0	0	0	0	0	0	0	0	0	0	0	0	0	0	NA	NA	NA	NA	NA	1	1	1	0	0	1	1	1
0348	2	19	1	1	1	0	0	NA	2	0	NA	0	NA	0	0	0	0	0	0	0	0	0	0	0	0	0	0	NA	NA	NA	NA	NA	1	0	0	1	0	0	1	0
0349	2	19	1	1	1	1	0	NA	2	0	NA	0	NA	1	1	1	1	1	0	0	1	0	0	1	0	7	0	NA	NA	NA	NA	NA	1	1	1	0	0	1	0	0
0350	2	18	1	1	1	0	1	5	1	0	NA	0	NA	3	3	3	2	2	2	1	2	1	2	1	1	23	1	Unknown	1	1	NA	NA	1	1	1	0	0	1	0	0
0351	2	19	1	1	1	1	0	NA	2	0	NA	0	NA	2	1	1	1	0	1	0	0	0	1	1	0	8	0	NA	NA	NA	NA	NA	0	0	0	0	1	1	0	0
0352	2	19	1	1	1	0	0	NA	2	0	NA	0	NA	3	2	1	1	0	3	1	0	0	1	3	0	15	0	NA	NA	NA	NA	NA	0	0	0	1	1	0	0	0
0353	2	19	1	1	1	0	0	NA	2	0	NA	0	NA	0	2	1	0	0	0	0	0	2	1	1	0	7	0	NA	NA	NA	NA	NA	1	1	1	1	1	0	0	0
0354	2	18	1	1	1	1	0	NA	1	0	NA	0	NA	0	0	0	0	0	0	0	0	0	0	0	0	0	0	NA	NA	NA	NA	NA	1	1	1	0	1	1	0	0
0355	2	18	1	1	1	0	0	NA	1	0	NA	0	NA	1	1	0	0	0	0	0	0	0	1	2	0	5	0	NA	NA	NA	NA	NA	1	0	1	1	0	1	0	0
0356	2	18	1	1	1	0	0	NA	1	0	NA	0	NA	1	2	0	0	1	0	0	0	0	0	2	0	6	0	NA	NA	NA	NA	NA	0	0	0	0	1	1	0	0
0357	2	19	1	1	1	1	0	NA	1	0	NA	0	NA	2	0	0	0	0	0	0	0	0	0	2	0	4	0	NA	NA	NA	NA	NA	0	0	1	0	0	0	0	0
0358	2	18	1	1	1	0	0	NA	1	0	NA	0	NA	0	0	0	0	0	0	0	0	0	0	1	0	1	0	NA	NA	NA	NA	NA	0	0	0	0	0	0	0	0
0359	2	18	1	1	1	0	0	NA	1	0	NA	0	NA	1	0	0	0	0	0	0	3	0	0	0	0	4	0	NA	NA	NA	NA	NA	1	0	1	1	1	0	0	0
0360	2	18	1	1	1	0	0	NA	1	0	NA	0	NA	2	1	3	0	0	1	1	1	1	2	3	3	18	0	NA	NA	NA	NA	NA	0	1	1	1	1	1	0	0
0361	2	18	1	1	1	0	0	NA	1	0	NA	0	NA	0	0	0	0	0	0	0	0	0	0	0	0	0	0	NA	NA	NA	NA	NA	1	0	1	0	0	0	0	0
0362	2	18	1	1	1	1	0	NA	1	0	NA	0	NA	1	0	0	0	0	0	0	0	1	0	0	0	2	0	NA	NA	NA	NA	NA	0	0	1	0	0	0	0	0
0363	2	18	1	5	1	0	0	NA	1	0	NA	0	NA	2	2	1	0	0	2	0	2	0	2	1	0	12	0	NA	NA	NA	NA	NA	0	0	1	0	0	1	0	0
0364	2	19	1	1	1	0	1	7	2	0	NA	0	NA	0	0	0	0	0	0	0	0	0	0	0	0	0	0	NA	NA	NA	NA	NA	1	0	0	0	1	0	0	0
0365	2	19	1	1	1	0	0	NA	2	0	NA	0	NA	1	1	2	0	1	0	2	1	0	1	1	0	10	0	NA	NA	NA	NA	NA	1	0	1	1	1	0	0	0
0366	2	19	1	1	1	0	0	NA	1	0	NA	0	NA	3	0	0	0	0	0	0	0	0	1	4	0	8	1	Omeprazole, Digene	1	0	1	2	1	0	1	0	0	0	0	0
0367	2	19	1	1	1	0	0	NA	2	1	Wheezing	1	Appendicectomy	1	1	1	1	1	1	1	1	1	1	2	1	13	1	Omeprazole	1	1	NA	NA	1	0	0	0	1	1	0	0
0368	2	19	1	1	1	0	0	NA	2	1	Asthma	0	NA	2	1	2	0	0	2	0	0	0	1	2	0	10	0	NA	NA	NA	NA	NA	1	1	0	0	0	1	0	0
0369	2	19	1	1	1	1	0	NA	2	0	NA	0	NA	1	1	0	0	0	0	1	0	0	1	1	1	6	0	NA	NA	NA	NA	NA	1	0	0	1	1	1	0	0
0370	2	18	1	1	1	0	0	NA	1	0	NA	0	NA	2	2	0	0	0	1	0	2	0	0	0	1	8	0	NA	NA	NA	NA	NA	1	0	0	0	1	1	0	0
0371	2	18	1	1	0	1	1	7	1	1	Skin rash	0	NA	2	2	1	2	0	1	1	0	0	1	2	0	12	0	NA	NA	NA	NA	NA	0	1	1	1	1	1	0	0
0372	2	18	1	1	1	1	0	NA	1	0	NA	0	NA	2	1	2	0	0	1	0	4	2	1	1	0	14	0	NA	NA	NA	NA	NA	1	1	1	0	0	1	0	0
0373	2	18	1	1	1	1	0	NA	1	0	NA	1	Fracture of UL	2	0	0	0	0	0	0	0	0	0	0	0	2	0	NA	NA	NA	NA	NA	0	0	0	1	0	1	0	0
0374	2	18	1	1	1	0	0	NA	1	0	NA	0	NA	0	1	1	0	1	1	0	0	0	1	1	1	7	0	NA	NA	NA	NA	NA	1	0	1	1	1	1	0	0
0375	2	19	1	1	1	1	1	5	2	0	NA	0	NA	1	1	2	0	0	0	0	2	1	0	1	0	8	0	NA	NA	NA	NA	NA	1	1	1	1	0	0	0	0
0376	2	18	1	1	1	1	0	NA	1	0	NA	0	NA	1	1	2	1	2	3	0	2	1	0	1	0	14	0	NA	NA	NA	NA	NA	0	1	0	0	1	0	0	0
0377	2	21	1	1	0	0	1	7	3	0	NA	0	NA	2	1	1	1	1	1	1	1	1	1	1	1	13	0	NA	NA	NA	NA	NA	1	1	1	1	0	1	1	0
0378	2	18	1	1	1	1	0	NA	1	0	NA	0	NA	0	0	1	0	0	1	1	1	0	0	1	1	6	0	NA	NA	NA	NA	NA	1	0	0	0	0	0	0	0
0379	2	18	1	1	1	1	0	NA	1	0	NA	0	NA	1	0	0	0	0	1	0	0	3	1	0	0	6	0	NA	NA	NA	NA	NA	1	0	1	1	1	1	0	0
0380	2	18	1	1	1	1	1	7	1	0	NA	0	NA	1	1	0	0	0	0	0	0	0	1	0	0	3	0	NA	NA	NA	NA	NA	1	0	1	0	0	1	0	0
0381	2	18	1	1	1	1	0	NA	1	0	NA	0	NA	2	2	1	1	0	0	2	2	1	3	3	0	17	0	NA	NA	NA	NA	NA	1	0	0	0	0	1	0	0
0382	2	18	1	1	1	0	0	NA	1	0	NA	0	NA	1	2	4	4	0	0	1	0	4	3	0	0	19	0	NA	NA	NA	NA	NA	1	0	0	1	0	1	0	0
0383	2	18	1	1	1	1	0	NA	1	0	NA	0	NA	0	0	0	0	0	0	0	0	0	1	1	0	2	0	NA	NA	NA	NA	NA	1	1	0	0	1	0	0	0
0384	2	18	1	1	1	1	0	NA	1	0	NA	0	NA	1	0	0	0	0	0	0	0	0	0	0	0	1	0	NA	NA	NA	NA	NA	1	0	0	0	1	0	0	0
0385	2	18	1	1	1	0	0	NA	1	0	NA	0	NA	0	1	0	0	1	0	1	0	0	1	1	0	5	0	NA	NA	NA	NA	NA	1	1	1	1	1	1	0	0
0386	2	18	1	1	1	0	0	NA	1	0	NA	0	NA	2	1	0	1	0	1	0	0	1	1	1	0	8	0	NA	NA	NA	NA	NA	0	0	0	0	1	1	0	0
0387	2	19	0	1	1	0	0	NA	2	0	NA	1	Knee surgery	2	0	0	2	0	1	0	1	0	0	0	0	6	0	NA	NA	NA	NA	NA	1	1	0	0	1	0	0	0
0388	2	19	1	1	1	0	1	6	2	0	NA	0	NA	3	2	1	0	1	1	0	1	1	2	2	0	14	0	NA	NA	NA	NA	NA	1	1	1	1	0	1	0	0
0389	2	18	0	1	1	1	0	NA	1	0	NA	0	NA	1	0	0	0	0	0	0	0	0	0	0	0	1	0	NA	NA	NA	NA	NA	1	0	0	1	0	0	0	0
0390	2	18	0	1	1	1	0	NA	1	0	NA	0	NA	0	1	1	0	0	0	1	2	2	1	2	0	10	0	NA	NA	NA	NA	NA	1	0	0	1	0	1	0	0
0391	2	20	1	1	1	1	0	NA	3	0	NA	1	OMF	1	2	3	1	0	1	1	0	1	1	2	0	13	0	NA	NA	NA	NA	NA	1	1	1	1	0	0	0	0
0392	2	18	1	1	1	0	0	NA	1	0	NA	0	NA	1	1	0	0	0	1	0	0	0	1	2	0	6	0	NA	NA	NA	NA	NA	0	0	0	0	0	0	0	0
0393	2	19	1	1	1	0	0	NA	2	0	NA	0	NA	2	1	1	2	2	2	1	2	2	3	2	1	21	0	NA	NA	NA	NA	NA	1	0	1	0	1	0	1	0
0394	2	18	1	1	1	1	0	NA	1	0	NA	0	NA	1	0	0	0	0	1	0	0	0	0	1	0	3	0	NA	NA	NA	NA	NA	1	0	1	0	0	1	0	0
0395	2	19	1	1	0	0	1	7	2	0	NA	0	NA	1	0	1	0	0	1	0	0	1	1	1	0	6	0	NA	NA	NA	NA	NA	1	0	1	0	1	0	0	0
0396	2	18	1	1	1	0	1	7	1	0	NA	0	NA	3	1	2	0	1	0	1	0	0	2	1	0	11	1	Omeprazole, Eno	1	1	NA	NA	1	0	1	0	1	1	0	0
0397	2	18	1	1	1	1	1	7	1	0	NA	0	NA	0	0	0	0	0	0	0	0	0	0	0	0	0	0	NA	NA	NA	NA	NA	1	0	0	0	0	0	0	0
0398	2	19	1	1	1	1	0	NA	2	0	NA	0	NA	0	0	0	0	0	0	0	0	0	0	0	0	0	0	NA	NA	NA	NA	NA	0	0	0	0	0	0	0	0
0399	2	18	0	1	1	1	0	NA	1	0	NA	1	Surgery in hand	0	0	0	0	0	0	0	4	4	4	4	4	20	0	NA	NA	NA	NA	NA	0	0	0	0	0	0	0	0
0400	2	18	0	1	1	1	0	NA	1	0	NA	0	NA	0	0	0	0	0	0	0	2	0	1	1	0	4	0	NA	NA	NA	NA	NA	1	0	0	1	0	0	0	0
0401	2	19	1	1	1	1	0	NA	2	0	NA	0	NA	2	2	1	0	1	1	0	0	0	0	1	0	8	1	Omeprazole	1	1	NA	NA	1	1	0	1	0	0	0	0
0403	2	19	1	1	1	0	0	NA	2	0	NA	0	NA	0	0	1	0	0	0	0	0	0	0	0	0	1	0	NA	NA	NA	NA	NA	1	0	1	0	1	0	0	0
0404	2	20	1	1	1	0	0	NA	3	0	NA	0	NA	0	0	0	0	0	0	1	0	0	0	0	0	1	0	NA	NA	NA	NA	NA	1	0	0	0	0	0	0	0
0405	2	20	1	1	1	1	0	NA	3	0	NA	0	NA	0	1	0	0	0	0	0	0	0	0	0	0	1	0	NA	NA	NA	NA	NA	1	1	0	0	0	1	0	0
0406	2	20	1	1	1	0	0	NA	3	0	NA	0	NA	2	1	0	0	0	2	1	0	0	2	3	1	12	0	NA	NA	NA	NA	NA	1	1	0	1	1	1	1	0
0407	2	19	1	1	1	1	0	NA	2	0	NA	0	NA	2	1	0	0	0	2	0	0	0	0	2	0	7	0	NA	NA	NA	NA	NA	0	0	0	0	1	0	0	0
0408	2	19	1	1	1	1	0	NA	2	0	NA	0	NA	0	0	0	1	0	2	0	0	0	0	0	0	3	0	NA	NA	NA	NA	NA	1	0	1	1	0	0	1	0
0409	2	20	1	1	1	0	0	NA	3	0	NA	0	NA	2	0	0	0	0	0	0	0	0	0	1	0	3	0	NA	NA	NA	NA	NA	1	0	0	1	1	0	0	0
0410	2	20	1	1	1	0	0	NA	3	0	NA	0	NA	1	2	0	0	0	0	0	0	0	0	1	0	4	0	NA	NA	NA	NA	NA	0	0	1	0	0	1	0	0
0411	2	18	1	1	1	0	0	NA	1	0	NA	0	NA	1	1	2	0	0	0	0	1	1	0	1	0	7	0	NA	NA	NA	NA	NA	1	0	0	0	0	0	0	0
0412	2	18	1	1	1	0	0	NA	1	0	NA	0	NA	1	2	1	0	3	0	1	0	2	0	0	0	10	0	NA	NA	NA	NA	NA	1	0	1	0	1	1	0	0
0413	2	18	1	1	1	0	0	NA	1	0	NA	0	NA	0	1	0	0	0	0	0	0	0	0	0	0	1	0	NA	NA	NA	NA	NA	0	0	1	1	0	1	0	0
0414	2	18	1	1	1	1	1	7	1	1	Asthma	0	NA	0	1	0	0	0	0	0	0	0	1	0	0	2	0	NA	NA	NA	NA	NA	1	1	1	0	0	0	0	0
0415	2	18	1	1	1	0	1	7	1	0	NA	0	NA	1	1	2	2	1	1	1	1	1	1	2	1	15	0	NA	NA	NA	NA	NA	1	1	1	0	1	0	0	0
0416	2	18	1	1	1	0	0	NA	1	0	NA	0	NA	2	1	3	0	0	2	0	0	0	1	1	0	10	1	Herbal	1	0	1	2	1	1	1	1	1	0	0	0
0417	2	18	1	1	1	0	0	NA	1	0	NA	0	NA	1	0	0	0	0	0	0	0	1	1	1	0	4	0	NA	NA	NA	NA	NA	1	1	0	0	0	1	0	0
0418	2	18	1	1	1	0	0	NA	1	0	NA	0	NA	1	1	2	1	1	2	1	2	0	1	0	0	12	0	NA	NA	NA	NA	NA	1	0	0	0	0	1	0	0
0419	2	18	1	1	1	1	0	NA	1	0	NA	0	NA	0	0	0	0	0	0	0	0	0	1	0	0	1	0	NA	NA	NA	NA	NA	1	0	0	1	0	1	0	0
0420	2	18	1	4	1	1	0	NA	1	0	NA	0	NA	2	1	0	0	0	0	0	0	0	1	1	0	5	0	NA	NA	NA	NA	NA	1	0	0	1	0	0	0	0
0421	2	18	1	1	1	0	0	NA	1	0	NA	0	NA	0	1	0	1	0	0	0	0	0	0	4	0	6	0	NA	NA	NA	NA	NA	1	1	1	0	0	1	0	0
0422	2	18	1	1	0	0	1	7	1	0	NA	0	NA	0	1	2	0	0	0	0	2	1	1	2	0	9	0	NA	NA	NA	NA	NA	1	0	1	0	0	0	1	0
0423	2	18	1	1	1	0	0	NA	1	0	NA	0	NA	1	0	0	0	0	0	1	0	0	1	1	0	4	0	NA	NA	NA	NA	NA	1	0	1	0	1	0	0	0
0424	2	18	0	1	1	1	1	7	1	0	NA	0	NA	3	1	2	1	2	2	2	3	0	3	4	0	23	0	NA	NA	NA	NA	NA	1	0	0	0	0	1	0	0
0425	2	18	0	1	1	1	0	NA	1	1	Asthma	0	NA	1	0	0	0	0	1	0	1	2	0	0	0	5	0	NA	NA	NA	NA	NA	1	0	1	0	1	0	0	0
0426	2	19	1	1	1	0	0	NA	2	0	NA	0	NA	2	0	1	0	1	2	0	1	2	1	2	0	12	0	NA	NA	NA	NA	NA	1	0	1	1	1	1	0	0
0427	2	19	1	1	1	0	0	NA	1	0	NA	0	NA	2	2	3	2	1	1	1	4	0	1	1	1	19	0	NA	NA	NA	NA	NA	1	0	1	1	0	1	0	0
0428	2	19	1	1	1	0	0	NA	2	0	NA	0	NA	2	2	0	0	0	0	0	0	0	0	0	0	4	1	Omeprazole, Domperidone	1	0	3	4	1	0	0	0	0	0	0	0
0429	2	19	1	1	1	0	0	NA	2	0	NA	0	NA	1	0	1	0	0	0	0	0	0	0	1	0	3	0	NA	NA	NA	NA	NA	1	1	0	0	1	0	0	0
0430	2	19	1	1	1	0	0	NA	2	0	NA	0	NA	1	2	1	1	0	1	1	2	0	1	2	1	13	0	NA	NA	NA	NA	NA	1	0	1	0	1	0	0	0
0431	2	19	0	1	1	0	0	NA	1	0	NA	0	NA	2	0	0	2	0	2	0	0	0	0	0	0	6	0	NA	NA	NA	NA	NA	1	0	1	1	0	1	0	0
0433	2	18	0	1	1	0	0	NA	1	0	NA	0	NA	3	1	1	2	1	1	0	3	1	0	1	2	16	0	NA	NA	NA	NA	NA	1	0	1	0	0	0	0	0
0434	2	18	0	1	1	1	0	NA	1	0	NA	0	NA	2	0	2	1	0	0	1	1	2	2	1	0	12	0	NA	NA	NA	NA	NA	1	1	1	1	1	0	0	0
0435	2	18	0	1	0	0	1	7	1	0	NA	0	NA	2	0	0	2	0	2	0	0	2	0	2	2	12	0	NA	NA	NA	NA	NA	1	0	1	1	0	1	0	0
0436	2	18	0	1	1	1	0	NA	1	0	NA	0	NA	2	2	0	0	1	1	0	0	0	1	0	0	7	0	NA	NA	NA	NA	NA	1	0	0	1	1	0	0	0
0437	2	18	0	1	1	1	0	NA	1	0	NA	0	NA	2	1	2	3	1	1	1	1	1	1	1	0	15	0	NA	NA	NA	NA	NA	1	0	1	1	1	1	0	0
0438	2	18	0	1	1	1	0	NA	1	0	NA	0	NA	0	0	1	0	0	0	0	1	1	1	1	1	6	0	NA	NA	NA	NA	NA	1	1	0	1	1	0	0	0
0439	2	18	0	1	1	1	0	NA	1	0	NA	0	NA	0	1	0	0	0	1	0	1	1	2	2	0	8	0	NA	NA	NA	NA	NA	1	1	0	1	1	0	0	0
0440	2	19	0	1	1	0	0	NA	1	0	NA	0	NA	2	0	0	0	0	0	0	4	0	1	0	0	7	0	NA	NA	NA	NA	NA	1	0	0	0	0	0	0	0
0441	2	19	0	1	1	0	0	NA	1	0	NA	0	NA	1	2	1	2	2	2	0	2	0	1	0	1	14	0	NA	NA	NA	NA	NA	1	0	1	1	0	1	0	0
0442	2	18	0	1	1	1	0	NA	1	0	NA	0	NA	3	1	1	0	0	3	0	1	2	2	3	0	16	0	NA	NA	NA	NA	NA	1	0	1	1	0	0	0	0
0443	2	18	0	1	1	1	0	NA	1	0	NA	0	NA	1	1	0	0	0	0	1	0	1	1	1	0	6	0	NA	NA	NA	NA	NA	1	0	1	0	1	1	0	0
0444	2	19	0	1	1	1	0	NA	1	0	NA	0	NA	2	2	3	1	1	1	0	2	0	3	2	1	18	1	Belcid	1	1	NA	NA	1	0	1	0	0	0	0	0
0445	2	18	0	1	1	1	0	NA	1	1	Backache	0	NA	3	1	0	2	0	1	2	1	0	0	0	0	10	0	NA	NA	NA	NA	NA	1	0	0	1	1	1	0	0
0446	2	18	0	1	1	1	0	NA	1	0	NA	0	NA	2	1	1	0	0	2	0	2	0	0	0	1	9	0	NA	NA	NA	NA	NA	0	1	1	1	1	0	0	0
0447	2	18	0	1	1	1	0	NA	1	0	NA	0	NA	0	0	1	0	0	0	0	1	0	0	1	0	3	0	NA	NA	NA	NA	NA	1	1	0	1	1	1	0	0
0448	2	19	0	1	1	1	0	NA	2	0	NA	0	NA	2	1	1	1	1	1	0	1	1	0	0	0	9	1	Omeprazole	1	1	NA	NA	1	0	0	1	0	1	0	0
0449	2	18	0	1	1	0	1	6	1	0	NA	0	NA	2	2	1	0	1	1	3	0	0	1	3	0	14	0	NA	NA	NA	NA	NA	1	0	1	0	1	0	0	0
0450	2	18	0	1	0	1	1	7	1	1	Headache	0	NA	1	2	2	0	0	1	0	2	1	0	3	0	12	0	NA	NA	NA	NA	NA	1	0	0	1	1	0	0	0
0451	2	18	0	1	1	1	1	7	1	0	NA	0	NA	1	1	3	4	0	1	0	3	1	2	2	1	19	0	NA	NA	NA	NA	NA	0	0	0	0	1	0	0	0
0452	2	18	0	1	1	1	1	7	1	0	NA	0	NA	2	0	0	1	2	2	0	0	0	1	0	0	8	0	NA	NA	NA	NA	NA	1	1	0	0	0	0	0	0
0453	2	18	0	1	1	1	0	NA	1	0	NA	0	NA	1	1	0	0	0	0	0	0	0	0	0	1	3	0	NA	NA	NA	NA	NA	1	1	0	0	0	0	0	0
0454	2	18	0	1	1	0	0	NA	1	0	NA	0	NA	2	1	1	2	0	1	0	0	0	0	1	0	8	0	NA	NA	NA	NA	NA	1	1	1	0	1	1	0	0
0455	2	18	0	1	1	0	0	NA	1	0	NA	0	NA	1	0	1	0	0	0	0	0	1	0	0	0	3	0	NA	NA	NA	NA	NA	1	0	0	0	0	0	0	0
0456	2	18	0	1	1	0	0	NA	1	0	NA	0	NA	1	1	0	0	0	2	2	1	2	2	1	0	12	0	NA	NA	NA	NA	NA	1	0	0	1	0	0	0	0
0457	2	18	0	1	1	1	0	NA	1	0	NA	0	NA	0	0	0	0	0	0	0	4	0	0	0	0	4	0	NA	NA	NA	NA	NA	1	1	0	0	0	1	0	0
0458	2	18	0	1	1	0	0	NA	1	0	NA	0	NA	2	1	3	2	1	2	0	4	0	0	0	0	15	1	Omeprazole	1	1	NA	NA	0	0	1	0	1	1	0	0
0459	2	18	0	1	1	1	0	NA	1	0	NA	0	NA	3	2	1	3	1	1	0	0	1	0	4	0	16	0	NA	NA	NA	NA	NA	1	1	1	0	1	1	0	0
0460	2	19	0	1	1	1	0	NA	1	0	NA	0	NA	2	1	1	1	0	0	0	2	1	2	1	0	11	0	NA	NA	NA	NA	NA	1	1	0	0	1	1	0	0
0461	2	19	1	1	1	1	0	NA	1	0	NA	0	NA	3	1	2	0	0	2	2	1	1	2	2	2	18	0	NA	NA	NA	NA	NA	1	0	1	0	0	1	0	0
0462	2	19	1	1	1	0	0	NA	1	0	NA	0	NA	2	2	4	2	2	2	1	2	0	1	4	1	23	0	NA	NA	NA	NA	NA	1	0	0	1	1	0	0	0
0463	1	19	0	1	1	0	0	NA	2	0	NA	0	NA	2	2	2	1	2	2	2	0	1	1	0	0	15	1	Omeprazole	1	1	NA	NA	1	0	1	1	1	0	0	0
0464	1	19	0	1	1	0	0	NA	2	0	NA	0	NA	1	0	0	1	0	1	0	0	0	0	1	0	4	0	NA	NA	NA	NA	NA	1	0	0	0	1	1	0	0
0465	1	19	0	1	1	0	0	NA	2	0	NA	0	NA	2	1	2	2	1	2	2	2	2	2	2	1	21	0	NA	NA	NA	NA	NA	1	1	1	1	1	0	0	0
0466	1	19	0	1	1	0	0	NA	2	0	NA	0	NA	1	0	0	0	0	1	0	1	1	1	1	1	7	0	NA	NA	NA	NA	NA	1	1	0	1	1	1	0	0
0467	1	20	0	1	1	0	0	NA	3	0	NA	0	NA	1	1	0	0	1	0	1	0	0	0	1	0	5	0	NA	NA	NA	NA	NA	1	0	0	1	1	0	0	0
0468	1	20	0	1	1	0	0	NA	3	0	NA	0	NA	2	1	2	2	2	2	0	1	0	1	3	1	17	0	NA	NA	NA	NA	NA	1	0	1	1	0	0	0	0
0469	1	18	0	1	1	0	0	NA	2	1	Headache	0	NA	2	1	2	0	0	0	0	2	1	1	2	0	11	0	NA	NA	NA	NA	NA	1	1	1	0	1	1	0	0
0470	1	20	0	1	1	0	1	7	3	0	NA	0	NA	2	1	1	0	2	2	0	2	0	2	1	1	14	1	Omeprazole	1	1	NA	NA	1	1	0	1	0	0	0	0
0471	1	20	0	1	1	1	0	NA	3	0	NA	0	NA	2	2	1	0	1	2	0	2	1	2	1	1	15	1	Omeprazole	1	1	NA	NA	1	0	0	0	0	0	0	0
0472	1	19	0	1	1	1	0	NA	2	0	NA	0	NA	1	0	0	0	0	0	0	0	0	0	2	0	3	0	NA	NA	NA	NA	NA	1	0	1	0	0	0	0	0
0473	1	19	0	1	1	0	0	NA	2	0	NA	0	NA	1	1	2	2	2	1	0	1	0	0	0	0	10	0	NA	NA	NA	NA	NA	1	0	1	1	0	0	0	0
0474	1	20	0	1	1	0	0	NA	2	0	NA	0	NA	3	3	2	0	2	3	0	3	0	3	3	0	22	0	NA	NA	NA	NA	NA	1	0	0	1	0	0	0	0
0475	1	19	0	1	1	1	1	7	2	0	NA	0	NA	2	1	0	0	0	2	0	0	1	2	1	0	9	0	NA	NA	NA	NA	NA	1	0	0	0	1	1	0	0
0476	1	19	1	1	1	0	1	7	2	0	NA	0	NA	3	1	2	1	1	2	3	0	1	1	2	0	17	0	NA	NA	NA	NA	NA	1	0	1	0	0	1	0	0
0477	1	19	0	1	1	0	0	NA	2	0	NA	0	NA	1	1	1	0	0	1	0	0	0	0	0	0	4	0	NA	NA	NA	NA	NA	1	0	0	0	0	0	0	0
0478	1	20	0	1	1	0	0	NA	2	0	NA	0	NA	0	3	3	2	2	1	0	1	0	0	1	0	13	0	NA	NA	NA	NA	NA	1	0	1	1	1	1	0	0
0479	1	20	0	1	1	0	0	NA	3	0	NA	0	NA	1	1	1	0	0	1	0	0	0	0	0	0	4	0	NA	NA	NA	NA	NA	1	0	1	0	0	0	0	0
0480	1	20	0	1	1	1	0	NA	3	0	NA	0	NA	2	1	2	1	0	1	3	1	1	0	1	1	14	0	NA	NA	NA	NA	NA	0	1	0	0	1	0	0	0
0481	1	19	0	1	0	0	1	7	2	0	NA	0	NA	1	0	0	0	0	0	1	2	1	0	1	0	6	0	NA	NA	NA	NA	NA	1	0	1	1	0	1	0	0
0482	1	20	0	1	1	0	0	NA	2	0	NA	0	NA	1	1	1	0	1	1	1	0	0	1	1	0	8	0	NA	NA	NA	NA	NA	1	0	1	0	1	1	0	0
0483	1	19	0	1	1	0	1	7	2	0	NA	0	NA	2	3	2	1	3	2	1	2	0	2	3	0	21	1	Omeprazole and Digene	1	1	NA	NA	1	0	1	0	0	0	0	0
0484	1	19	0	1	1	0	1	7	2	0	NA	0	NA	3	2	2	4	0	3	1	2	0	1	2	1	21	1	Omeprazole	1	1	NA	NA	1	0	1	0	0	1	0	0
0485	1	19	0	1	1	0	1	7	2	0	NA	0	NA	1	0	0	0	0	0	0	0	0	1	0	0	2	0	NA	NA	NA	NA	NA	1	0	0	0	0	1	0	0
0486	1	19	0	1	1	1	1	7	2	0	NA	0	NA	2	2	1	2	2	2	1	2	2	1	1	0	18	1	Gastril	1	0	3	2	1	1	1	0	0	0	0	0
0488	1	19	0	1	1	1	0	NA	2	0	NA	1	Appendicectomy	1	1	3	0	1	1	0	1	0	0	0	0	8	0	NA	NA	NA	NA	NA	1	1	0	1	0	1	0	0
0489	1	19	0	1	1	1	0	NA	2	0	NA	0	NA	1	2	0	1	1	3	0	3	1	0	2	0	14	0	NA	NA	NA	NA	NA	1	0	1	1	0	0	0	0
0490	1	19	0	1	1	0	0	NA	2	0	NA	0	NA	3	1	1	2	0	2	3	1	0	3	1	0	17	0	NA	NA	NA	NA	NA	0	1	0	1	1	0	0	0
0491	1	20	0	1	1	0	0	NA	3	0	NA	0	NA	1	0	1	0	0	1	0	1	0	1	0	0	5	0	NA	NA	NA	NA	NA	1	0	0	0	1	0	0	0
0492	1	19	0	1	1	1	0	NA	2	0	NA	0	NA	1	1	2	1	2	2	2	1	0	1	2	0	15	0	NA	NA	NA	NA	NA	1	0	1	1	0	0	0	0
0493	1	20	0	1	1	0	0	NA	3	0	NA	0	NA	0	0	0	0	0	0	0	1	1	0	2	0	4	0	NA	NA	NA	NA	NA	1	1	1	1	0	1	0	0
0494	1	19	0	1	1	0	0	NA	2	0	NA	0	NA	0	1	2	0	0	0	0	1	0	0	1	0	5	0	NA	NA	NA	NA	NA	1	0	0	0	1	0	0	0
0495	1	19	0	1	0	0	0	NA	2	0	NA	0	NA	0	1	3	0	0	0	0	2	0	0	1	0	7	0	NA	NA	NA	NA	NA	1	0	0	0	0	0	0	0
0496	1	21	0	1	1	0	0	NA	2	1	Skin rash	0	NA	2	2	1	3	1	2	0	1	1	1	1	1	16	1	Gaviscon	1	1	NA	NA	1	0	0	0	0	1	0	0
0497	1	19	0	1	1	0	0	NA	2	0	NA	0	NA	2	0	2	2	2	1	0	0	0	0	1	0	10	0	NA	NA	NA	NA	NA	0	1	1	1	0	1	0	0
0498	1	19	0	1	1	1	0	NA	2	0	NA	0	NA	2	2	2	0	2	2	0	2	2	1	4	2	21	0	NA	NA	NA	NA	NA	0	1	0	1	1	0	0	0
0499	1	19	0	1	1	1	1	7	2	0	NA	0	NA	2	2	2	0	1	1	0	2	1	2	3	0	16	0	NA	NA	NA	NA	NA	1	1	1	1	0	0	0	0
0500	1	19	0	1	1	1	0	NA	2	0	NA	0	NA	2	1	0	0	1	1	2	1	1	1	2	0	12	0	NA	NA	NA	NA	NA	1	1	0	0	0	0	0	0
0501	1	19	0	1	1	0	0	NA	2	0	NA	0	NA	2	1	1	0	1	1	0	0	1	1	0	0	8	0	NA	NA	NA	NA	NA	1	0	0	1	1	0	0	0
0502	1	19	0	1	1	0	0	NA	2	0	NA	0	NA	3	1	0	2	2	3	0	1	3	3	2	0	20	1	Gaviscon, Omeprazole	1	1	NA	NA	1	1	0	0	1	1	0	0
0503	1	22	0	1	1	0	0	NA	3	0	NA	0	NA	2	1	0	2	2	2	2	0	0	2	0	0	13	0	NA	NA	NA	NA	NA	1	0	1	1	0	0	0	0
0504	1	19	0	3	1	1	0	NA	2	1	Chronic cough	1	Removal of intermammary sinus	2	1	1	1	0	0	1	0	0	0	1	1	8	0	NA	NA	NA	NA	NA	0	1	0	1	1	1	0	0
0505	1	19	0	1	1	0	0	NA	2	0	NA	0	NA	2	2	3	0	0	1	0	1	2	2	1	0	14	0	NA	NA	NA	NA	NA	1	1	1	1	0	0	0	0
0506	1	19	0	1	1	1	0	NA	2	0	NA	0	NA	2	1	3	2	0	0	0	0	1	1	0	0	10	0	NA	NA	NA	NA	NA	1	1	1	1	0	0	0	0
0507	1	19	0	1	1	0	0	NA	1	0	NA	1	keloid scar removal surgery	1	2	0	0	0	1	0	2	0	0	1	0	7	0	NA	NA	NA	NA	NA	1	0	0	0	0	0	0	0
0508	1	19	0	1	1	0	0	NA	2	0	NA	0	NA	2	0	0	0	0	2	0	2	0	0	1	0	7	0	NA	NA	NA	NA	NA	1	1	0	1	1	0	0	0
0509	1	19	0	1	1	1	0	NA	2	0	NA	0	NA	1	0	0	0	0	0	0	0	0	1	2	0	4	0	NA	NA	NA	NA	NA	1	1	1	1	1	0	0	0
0510	1	19	0	1	1	1	0	NA	2	0	NA	0	NA	2	2	2	1	2	2	3	2	1	2	1	0	20	1	Omeprazole	1	0	1	1	1	1	1	1	0	0	0	0
0511	1	20	0	1	1	1	0	NA	2	0	NA	0	NA	2	1	1	1	1	1	0	1	0	0	0	0	8	0	NA	NA	NA	NA	NA	1	1	1	1	0	0	0	0
0512	1	20	0	1	1	1	0	NA	3	0	NA	0	NA	2	2	1	1	1	2	1	2	2	1	2	1	18	0	NA	NA	NA	NA	NA	1	1	0	1	1	0	0	0
0513	1	20	0	1	1	1	0	NA	3	0	NA	0	NA	3	1	1	0	0	1	2	1	0	1	0	2	12	0	NA	NA	NA	NA	NA	1	0	1	1	1	1	0	0
0514	1	19	0	1	1	1	0	NA	2	0	NA	0	NA	1	1	0	0	0	1	0	1	0	1	1	0	6	0	NA	NA	NA	NA	NA	1	0	1	1	1	1	0	0
0515	1	19	0	1	1	0	0	NA	2	0	NA	0	NA	2	1	0	0	1	0	0	0	0	0	1	0	5	0	NA	NA	NA	NA	NA	1	1	0	0	1	0	0	0
0516	1	19	0	1	1	1	0	NA	2	0	NA	0	NA	1	1	2	1	1	1	2	3	1	1	1	1	16	0	NA	NA	NA	NA	NA	1	0	1	1	1	0	0	0
0517	1	19	0	1	1	0	0	NA	2	0	NA	0	NA	2	1	1	1	2	1	1	1	0	2	1	1	14	0	NA	NA	NA	NA	NA	1	0	0	1	0	0	0	0
0518	1	18	0	1	1	0	1	1	2	0	NA	0	NA	2	1	2	2	1	2	0	0	0	0	0	1	11	0	NA	NA	NA	NA	NA	1	1	1	1	0	0	0	0
0519	1	19	0	1	1	0	0	NA	2	0	NA	0	NA	0	0	2	0	1	0	0	0	1	0	2	0	6	0	NA	NA	NA	NA	NA	1	1	0	1	1	0	0	0
0520	1	19	0	1	1	0	0	NA	2	0	NA	0	NA	1	0	0	0	0	1	0	1	0	2	2	0	7	0	NA	NA	NA	NA	NA	1	0	0	0	1	0	0	0
0521	1	19	0	1	1	0	0	NA	2	0	NA	1	Appendicectomy	2	1	2	1	1	1	0	2	2	1	1	0	14	0	NA	NA	NA	NA	NA	1	1	0	1	0	1	0	0
0522	1	19	1	1	1	1	0	NA	2	0	NA	0	NA	2	3	3	1	2	2	1	3	1	3	3	1	25	0	NA	NA	NA	NA	NA	1	1	1	1	1	1	0	0
0523	1	19	0	1	1	0	0	NA	2	0	NA	0	NA	2	1	0	0	2	2	3	1	0	1	1	0	13	0	NA	NA	NA	NA	NA	1	0	1	1	1	0	0	0
0524	1	19	0	1	1	1	0	NA	2	0	NA	0	NA	1	1	2	0	1	1	1	1	1	1	2	1	13	0	NA	NA	NA	NA	NA	1	1	1	1	1	0	0	0
0525	1	22	0	1	1	0	0	NA	3	1	Depession	0	NA	3	1	0	1	2	3	1	0	0	2	2	3	18	1	Omeprazole & Domperidone	0	1	NA	NA	0	0	0	1	1	0	0	0
0526	1	22	0	1	1	1	0	NA	2	0	NA	0	NA	1	2	2	1	1	2	1	1	2	2	1	1	17	0	NA	NA	NA	NA	NA	1	1	0	1	0	0	0	0
0527	1	19	0	1	1	1	0	NA	1	0	NA	0	NA	0	1	2	0	1	0	0	2	0	0	1	0	7	0	NA	NA	NA	NA	NA	1	0	0	1	0	0	0	0
0528	1	21	0	1	1	1	0	NA	3	0	NA	0	NA	1	1	1	1	2	2	1	1	0	0	0	0	10	0	NA	NA	NA	NA	NA	1	1	1	0	1	0	0	0
0529	1	19	0	1	1	0	0	NA	2	0	NA	0	NA	2	1	0	0	1	2	2	0	0	0	0	1	9	1	Omeprazole	1	1	NA	NA	1	0	0	1	0	0	0	0
0530	1	19	0	1	1	0	0	NA	2	0	NA	1	Ureteral calculi removal	3	3	4	0	2	2	0	4	2	2	1	1	24	0	NA	NA	NA	NA	NA	1	0	1	1	0	1	0	0
0531	1	19	0	1	1	0	0	NA	2	1	Goiter	0	NA	1	1	1	0	1	1	1	1	1	1	1	0	10	0	NA	NA	NA	NA	NA	1	1	1	1	0	0	0	0
0532	1	20	0	1	1	0	0	NA	3	1	Headache	0	NA	3	2	2	2	1	2	1	1	0	0	2	1	17	0	NA	NA	NA	NA	NA	1	0	1	0	0	0	0	0
0533	1	20	0	1	1	0	0	NA	2	0	NA	0	NA	2	2	0	0	0	2	0	1	2	1	0	0	10	0	NA	NA	NA	NA	NA	1	1	0	0	1	0	0	0
0534	1	19	0	1	1	1	0	NA	2	1	Asthma	1	ASD closure	2	2	3	1	0	1	0	1	2	2	2	0	16	1	Digene,Omeprazole	1	0	3	2	1	1	1	1	0	0	0	0
0535	1	19	0	1	1	1	1	5	2	1	Asthma	0	NA	2	3	1	2	1	2	2	1	0	2	2	0	18	0	NA	NA	NA	NA	NA	1	1	1	1	0	1	0	0
0536	1	19	0	1	1	1	1	7	2	0	NA	0	NA	3	2	3	2	3	2	1	2	1	1	1	1	22	1	Omeprazole	1	1	NA	NA	1	0	0	1	0	0	0	0
0537	1	19	1	1	1	0	0	NA	2	0	NA	0	NA	0	1	0	1	1	0	0	0	0	0	1	0	4	0	NA	NA	NA	NA	NA	1	1	0	0	1	1	0	0
0538	1	19	1	1	1	0	0	NA	2	0	NA	1	Tonsilectomy	2	3	4	1	0	1	2	3	1	2	2	0	21	0	NA	NA	NA	NA	NA	1	0	1	1	0	0	1	0
0539	1	19	1	1	1	0	0	NA	2	0	NA	0	NA	1	0	0	2	0	2	1	0	1	2	1	0	10	0	NA	NA	NA	NA	NA	0	1	0	0	1	1	0	1
0540	1	19	1	1	1	1	0	NA	2	0	NA	0	NA	1	1	1	1	1	1	1	1	0	0	1	0	9	1	Digene	1	1	NA	NA	1	0	1	0	1	1	0	0
0541	1	19	1	1	1	0	0	NA	2	0	NA	0	NA	2	2	0	2	1	1	0	0	0	0	1	0	9	0	NA	NA	NA	NA	NA	1	0	1	0	1	1	0	0
0542	1	19	1	1	0	0	1	7	2	0	NA	0	NA	2	1	2	0	0	0	0	0	0	0	2	0	7	0	NA	NA	NA	NA	NA	1	1	1	0	0	1	0	0
0543	1	19	1	1	1	0	0	NA	2	0	NA	0	NA	2	1	1	0	1	2	2	0	1	2	2	0	14	1	Omeprazole	1	1	NA	NA	1	1	0	0	0	1	0	0
0544	1	19	1	1	1	1	1	7	2	0	NA	0	NA	2	1	1	0	1	2	1	1	1	2	1	1	14	0	NA	NA	NA	NA	NA	1	0	1	0	0	1	0	0
0545	1	21	1	1	1	1	0	NA	3	0	NA	0	NA	2	2	2	2	1	2	1	2	1	2	1	1	19	0	NA	NA	NA	NA	NA	0	0	1	0	0	1	0	0
0546	1	18	1	1	1	1	0	NA	2	0	NA	0	NA	1	1	1	0	1	1	0	1	1	2	2	0	11	0	NA	NA	NA	NA	NA	1	0	0	1	0	0	0	1
0547	1	19	1	1	1	0	0	NA	2	0	NA	0	NA	2	1	1	0	0	0	0	1	0	1	1	0	7	0	NA	NA	NA	NA	NA	1	0	1	0	1	1	0	0
0548	1	19	1	1	1	1	0	NA	2	0	NA	0	NA	2	2	1	1	1	2	2	2	1	2	1	2	19	0	NA	NA	NA	NA	NA	1	0	1	1	1	1	0	0
0549	1	19	1	1	1	1	0	NA	2	0	NA	0	NA	0	0	0	0	0	0	0	0	0	0	2	0	2	0	NA	NA	NA	NA	NA	1	0	0	0	1	0	0	0
0550	1	19	1	1	1	1	0	NA	2	0	NA	1	Surgical removal of gall stones	2	2	2	0	0	1	0	1	1	2	2	0	13	1	Herbal	0	1	NA	NA	1	0	0	0	1	0	0	0
0551	1	19	1	1	1	0	0	NA	2	0	NA	0	NA	1	0	1	1	0	1	1	0	2	0	1	1	9	0	NA	NA	NA	NA	NA	1	1	1	1	0	0	0	0
0552	1	22	1	1	1	0	0	NA	3	0	NA	0	NA	1	1	0	0	0	0	0	0	0	1	1	0	4	0	NA	NA	NA	NA	NA	1	0	0	0	1	0	0	0
0553	1	19	1	1	1	1	0	NA	2	0	NA	0	NA	2	2	1	0	1	2	0	1	0	2	2	2	15	0	NA	NA	NA	NA	NA	0	0	1	0	1	0	0	0
0554	1	19	1	1	0	0	1	7	2	0	NA	0	NA	0	1	1	0	1	1	2	0	0	2	1	0	9	0	NA	NA	NA	NA	NA	0	1	1	0	0	1	0	0
0555	1	19	1	1	1	1	1	7	2	0	NA	0	NA	2	3	3	0	0	3	2	4	1	3	3	1	25	0	NA	NA	NA	NA	NA	1	0	0	0	1	1	0	0
0556	1	19	1	1	1	1	0	NA	2	0	NA	0	NA	2	2	3	0	0	2	2	1	1	0	3	1	17	0	NA	NA	NA	NA	NA	1	0	1	0	0	1	0	0
0557	1	19	1	1	1	0	0	NA	2	0	NA	0	NA	1	1	1	0	1	1	0	1	0	2	1	0	9	0	NA	NA	NA	NA	NA	1	1	1	0	1	0	0	0
0558	1	19	0	1	0	0	0	NA	2	0	NA	0	NA	0	0	0	0	0	0	0	0	0	0	1	0	1	0	NA	NA	NA	NA	NA	1	0	0	0	0	0	0	0
0559	1	19	1	1	1	0	0	NA	2	0	NA	0	NA	2	2	4	0	1	2	1	0	2	2	4	2	22	0	NA	NA	NA	NA	NA	1	0	0	1	1	1	0	0
0560	1	19	1	1	1	1	0	NA	2	0	NA	0	NA	1	0	0	0	0	0	2	2	4	1	0	0	10	0	NA	NA	NA	NA	NA	0	1	1	0	0	1	0	0
0561	1	20	1	1	1	0	0	NA	2	0	NA	0	NA	1	0	0	0	0	0	1	0	1	1	0	0	4	0	NA	NA	NA	NA	NA	1	0	0	1	0	0	0	0
0562	1	20	1	1	1	1	0	NA	3	0	NA	0	NA	0	2	1	0	0	0	0	1	0	0	2	0	6	0	NA	NA	NA	NA	NA	1	1	0	0	1	1	0	0
0563	1	19	1	1	1	0	0	NA	2	0	NA	0	NA	3	2	3	1	1	3	0	3	0	3	3	0	22	1	Milk of Magnesia	1	1	NA	NA	1	1	0	0	1	1	1	0
0564	1	19	1	1	1	0	0	NA	2	0	NA	0	NA	0	0	0	0	1	0	0	1	0	0	3	0	5	0	NA	NA	NA	NA	NA	1	1	0	0	0	1	0	0
0565	1	19	1	1	1	0	0	NA	2	0	NA	0	NA	1	1	1	0	0	1	0	0	0	0	0	0	4	0	NA	NA	NA	NA	NA	1	0	1	1	1	1	1	1
0566	1	19	1	1	1	1	0	NA	2	0	NA	0	NA	1	0	0	0	0	1	0	0	1	0	1	0	4	0	NA	NA	NA	NA	NA	1	0	0	0	1	0	0	0
0567	1	19	1	1	1	0	0	NA	1	0	NA	0	NA	1	1	1	0	0	0	0	0	0	0	1	0	4	0	NA	NA	NA	NA	NA	1	1	1	1	0	0	1	1
0568	1	19	1	1	1	0	0	NA	2	0	NA	0	NA	1	0	0	0	0	0	0	0	0	2	0	0	3	0	NA	NA	NA	NA	NA	0	0	0	0	0	0	0	0
0570	1	19	1	1	1	1	1	3	2	0	NA	0	NA	0	0	0	0	0	1	0	0	0	0	0	0	1	0	NA	NA	NA	NA	NA	0	0	1	0	0	0	0	0
0571	1	19	1	1	1	1	1	7	2	0	NA	0	NA	2	1	1	0	2	2	0	2	0	0	1	0	11	0	NA	NA	NA	NA	NA	1	1	0	0	0	0	0	0
0572	1	19	1	1	1	1	0	NA	2	0	NA	0	NA	1	0	0	1	0	1	0	0	0	0	0	0	3	0	NA	NA	NA	NA	NA	1	0	0	0	1	1	0	0
0573	1	19	1	1	1	1	0	NA	2	0	NA	0	NA	0	0	0	0	0	0	0	0	0	0	0	0	0	0	NA	NA	NA	NA	NA	0	0	0	0	0	0	0	0
0574	1	19	1	1	0	0	1	7	2	0	NA	0	NA	1	1	0	0	0	0	1	1	2	2	1	1	10	0	NA	NA	NA	NA	NA	1	1	1	1	0	1	0	0
0575	1	19	1	1	1	0	0	NA	2	0	NA	0	NA	1	0	2	0	0	2	0	1	0	0	1	0	7	0	NA	NA	NA	NA	NA	1	0	1	0	0	1	0	0
0576	1	20	1	1	0	1	1	4	3	0	NA	0	NA	1	0	0	0	0	2	1	0	0	1	0	0	5	0	NA	NA	NA	NA	NA	1	1	1	1	0	1	0	0
0577	1	19	1	1	1	1	0	NA	2	0	NA	0	NA	0	1	0	0	0	0	0	0	0	0	2	0	3	0	NA	NA	NA	NA	NA	1	0	0	1	0	0	0	0
0578	1	18	1	1	1	0	0	NA	2	0	NA	0	NA	1	1	0	0	0	1	0	1	1	0	2	0	7	0	NA	NA	NA	NA	NA	1	1	1	0	1	1	0	0
0579	1	20	1	1	1	0	0	NA	3	0	NA	0	NA	2	1	0	2	0	1	0	0	1	0	2	0	9	0	NA	NA	NA	NA	NA	1	1	1	0	0	0	0	0
0580	1	19	1	1	1	1	0	NA	2	0	NA	0	NA	1	1	0	0	0	1	0	0	1	1	1	1	7	0	NA	NA	NA	NA	NA	1	1	1	1	1	1	0	0
0581	1	20	1	1	1	0	0	NA	3	0	NA	0	NA	0	0	1	0	0	2	2	1	2	0	1	0	9	0	NA	NA	NA	NA	NA	1	0	1	1	0	1	0	0
0582	1	20	1	1	1	0	0	NA	3	0	NA	1	Appendicectomy	0	0	0	0	0	0	0	0	0	0	0	0	0	0	NA	NA	NA	NA	NA	1	1	0	0	0	0	0	0
0583	1	19	1	1	1	0	0	NA	2	0	NA	0	NA	0	0	0	0	0	0	0	1	0	0	2	0	3	0	NA	NA	NA	NA	NA	1	0	1	0	0	1	0	0
0584	1	21	1	1	1	0	0	NA	3	0	NA	0	NA	0	0	0	0	0	0	0	0	0	0	0	0	0	0	NA	NA	NA	NA	NA	1	1	0	0	0	1	0	0
0585	1	19	1	1	1	0	0	NA	2	0	NA	0	NA	2	1	0	0	0	1	0	0	0	0	1	1	6	0	NA	NA	NA	NA	NA	0	1	1	1	1	0	0	0
0586	1	19	1	1	0	0	0	NA	2	1	Headache	0	NA	3	3	3	0	0	1	0	1	0	3	3	2	19	0	NA	NA	NA	NA	NA	0	0	0	0	0	0	0	0
0587	1	20	1	1	1	0	0	NA	3	0	NA	0	NA	1	0	0	0	0	1	0	0	0	1	0	0	3	0	NA	NA	NA	NA	NA	1	0	0	0	1	1	0	0
0588	1	19	1	1	1	0	0	NA	2	0	NA	0	NA	1	0	0	0	0	0	0	0	0	0	0	0	1	0	NA	NA	NA	NA	NA	0	1	1	0	0	0	0	0
0589	1	19	1	1	1	0	0	NA	2	0	NA	0	NA	1	2	1	0	1	1	1	1	0	0	2	0	10	0	NA	NA	NA	NA	NA	1	0	1	1	0	1	0	0
0590	1	21	1	1	1	0	0	NA	3	0	NA	0	NA	1	1	1	0	0	0	0	2	0	0	1	0	6	0	NA	NA	NA	NA	NA	1	0	0	1	1	1	0	0
0591	1	19	1	1	1	0	0	NA	2	0	NA	0	NA	0	0	0	0	0	0	0	0	0	0	0	0	0	0	NA	NA	NA	NA	NA	1	1	1	0	0	0	0	0
0592	1	19	1	1	1	0	0	NA	2	0	NA	0	NA	2	0	0	0	0	1	0	0	0	0	1	0	4	0	NA	NA	NA	NA	NA	1	0	0	0	1	1	0	0
0593	1	20	1	1	1	1	0	NA	2	0	NA	0	NA	1	1	1	0	0	1	1	1	2	1	1	0	10	0	NA	NA	NA	NA	NA	1	0	1	1	0	0	0	0
0594	1	19	1	1	1	1	0	NA	2	0	NA	0	NA	1	1	0	1	0	1	0	0	0	1	0	0	5	0	NA	NA	NA	NA	NA	1	1	1	1	0	1	0	0
0595	1	21	1	1	1	1	0	NA	2	1	Heart disease	0	NA	0	0	1	0	0	0	0	1	0	0	1	0	3	0	NA	NA	NA	NA	NA	1	0	0	1	0	0	0	0
0596	1	19	0	1	1	1	0	NA	2	0	NA	0	NA	2	2	2	1	2	3	1	1	2	3	1	2	22	1	Gaviscon, Esomac 20	1	1	NA	NA	1	0	0	0	0	0	0	0
0597	1	19	0	1	1	1	0	NA	2	0	NA	0	NA	3	3	2	2	2	2	2	1	0	3	2	2	24	1	Gaviscon, Eno	1	1	NA	NA	1	0	1	1	0	1	0	0
0598	1	20	0	1	1	1	0	NA	2	0	NA	0	NA	1	0	0	0	0	1	0	0	0	0	0	0	2	0	NA	NA	NA	NA	NA	0	0	1	1	0	1	0	0
0599	1	19	0	1	1	0	0	NA	2	0	NA	1	Bone marrow transplant	2	0	0	0	0	0	0	0	0	0	0	0	2	1	Gaviscon	1	1	NA	NA	0	0	1	0	0	0	0	0
0600	1	19	0	1	0	1	1	7	2	0	NA	0	NA	2	1	1	1	0	2	0	1	1	0	1	0	10	0	NA	NA	NA	NA	NA	1	0	0	0	1	0	0	0
0601	1	21	0	1	1	0	0	NA	3	0	NA	0	NA	3	2	3	0	0	1	0	2	3	3	2	0	19	0	NA	NA	NA	NA	NA	1	0	0	1	1	1	0	0
0603	1	19	0	1	0	0	1	7	2	1	Asthma	0	NA	2	1	0	0	0	0	0	0	0	0	2	0	5	0	NA	NA	NA	NA	NA	0	0	0	1	0	0	0	0
0604	1	19	0	1	1	0	0	NA	2	0	NA	0	NA	1	1	0	1	1	0	0	0	1	0	1	0	6	0	NA	NA	NA	NA	NA	0	0	1	0	1	1	0	0
0605	1	19	0	1	1	0	0	NA	2	0	NA	0	NA	2	3	2	0	2	1	0	1	0	1	1	0	13	0	NA	NA	NA	NA	NA	1	0	1	0	0	0	0	0
0606	1	19	0	1	1	0	0	NA	2	0	NA	0	NA	0	1	1	0	1	0	0	1	0	0	2	0	6	0	NA	NA	NA	NA	NA	1	0	1	0	0	1	0	0
0607	1	19	0	1	1	0	0	NA	2	0	N/A	0	NA	2	1	1	1	0	2	0	0	0	0	0	0	7	0	NA	NA	NA	NA	NA	1	1	1	0	0	0	0	0
0608	1	19	0	1	1	0	0	NA	2	0	NA	0	NA	1	2	2	1	1	0	0	1	1	0	1	0	10	0	NA	NA	NA	NA	NA	1	0	0	0	0	1	0	0
0609	1	19	0	1	0	0	0	NA	2	1	Headache	0	NA	3	2	1	2	4	2	3	1	1	4	2	2	27	0	NA	NA	NA	NA	NA	1	0	1	1	0	0	0	0
0610	1	19	0	1	0	0	0	NA	2	0	NA	0	NA	2	1	1	2	1	2	0	1	0	0	0	0	10	0	NA	NA	NA	NA	NA	1	0	0	1	0	1	0	0
0611	1	19	0	1	1	1	0	NA	2	0	NA	0	NA	2	1	1	1	0	0	0	1	0	3	2	0	11	0	NA	NA	NA	NA	NA	1	1	1	0	0	1	0	0
0612	1	19	0	1	1	0	0	NA	2	0	NA	0	NA	1	3	2	0	1	1	1	1	1	1	1	0	13	0	NA	NA	NA	NA	NA	1	0	1	0	0	0	0	0
0613	1	19	0	1	1	0	0	NA	2	0	NA	0	NA	1	1	1	0	2	1	0	0	0	2	1	0	9	0	NA	NA	NA	NA	NA	1	0	0	1	0	0	0	0
0614	1	19	0	1	1	1	1	7	2	0	NA	0	NA	2	2	0	0	1	1	0	0	0	0	0	0	6	1	Gaviscon	1	1	NA	NA	1	0	0	0	1	1	0	0
0615	1	19	0	1	1	0	0	NA	2	0	NA	0	NA	1	0	0	0	0	1	0	0	0	0	1	0	3	0	NA	NA	NA	NA	NA	1	0	0	0	0	0	0	0
0616	1	18	0	1	1	0	0	NA	2	0	NA	0	NA	1	0	1	0	0	0	0	2	0	0	2	0	6	0	NA	NA	NA	NA	NA	1	0	0	0	0	0	0	0
0617	1	19	0	1	1	0	0	NA	2	0	NA	0	NA	1	0	1	0	0	0	0	1	1	0	1	0	5	0	NA	NA	NA	NA	NA	1	0	0	1	0	0	0	0
0618	1	19	0	1	1	0	1	5	2	0	NA	0	NA	1	1	0	0	2	2	0	2	0	0	1	0	9	1	Zecid-20	1	1	NA	NA	1	0	0	1	0	0	0	0
0619	1	19	0	1	1	0	0	NA	2	0	NA	0	NA	2	1	1	1	2	2	1	1	0	2	1	1	15	0	NA	NA	NA	NA	NA	1	0	0	0	1	1	0	0
0620	1	19	0	1	1	0	0	NA	2	0	NA	0	NA	3	2	3	2	3	3	0	0	0	1	3	3	23	1	Gaviscon, Digene, Zecid-20	1	0	3	4	1	0	0	0	1	1	0	0
0621	1	19	0	1	1	1	0	NA	2	0	NA	0	NA	1	2	1	0	2	0	0	1	0	0	0	0	7	0	NA	NA	NA	NA	NA	1	1	0	1	0	0	0	0
0622	1	19	0	1	1	1	0	NA	2	0	NA	0	NA	2	2	1	1	1	2	1	1	0	1	1	1	14	1	Omeprazole	1	1	NA	NA	1	0	0	1	1	0	0	0
0623	1	19	0	1	1	0	1	5	2	0	NA	0	N/A	2	1	1	1	1	2	2	1	1	1	1	2	16	1	Unknown	1	1	NA	NA	1	1	0	1	0	1	0	0
0624	1	19	0	1	1	0	0	NA	2	0	NA	0	NA	0	0	0	0	0	0	0	0	0	0	0	0	0	0	NA	NA	NA	NA	NA	1	0	0	1	0	0	0	0
0625	1	19	0	1	1	0	1	6	2	0	NA	0	NA	2	2	1	0	0	0	0	0	0	1	1	0	7	0	NA	NA	NA	NA	NA	1	1	0	1	0	0	0	0
0626	1	19	0	1	1	1	0	NA	2	0	NA	0	NA	3	2	1	1	0	1	1	1	1	2	2	0	15	1	Gastril, Eno	1	0	3	2	1	1	1	0	0	0	0	0
0627	1	20	0	1	1	1	0	NA	3	0	NA	0	NA	3	2	1	0	1	1	0	1	2	1	1	0	13	0	NA	NA	NA	NA	NA	1	1	1	0	0	0	0	0
0628	1	19	0	1	1	1	0	NA	2	0	NA	0	NA	1	0	0	0	0	0	2	0	2	0	1	0	6	0	NA	NA	NA	NA	NA	0	1	1	0	0	0	0	0
0629	1	19	0	1	1	1	0	NA	2	0	NA	0	NA	2	2	2	1	2	2	1	1	2	2	1	1	19	0	NA	NA	NA	NA	NA	0	1	0	1	0	1	0	0
0630	1	19	0	1	1	1	0	NA	2	0	NA	0	NA	1	2	1	0	0	0	1	2	1	2	2	1	13	1	Belcid	1	0	3	2	1	0	0	1	1	0	0	0
0631	1	19	0	1	1	1	0	NA	2	0	NA	0	NA	3	1	1	0	1	2	1	2	0	2	2	0	15	0	NA	NA	NA	NA	NA	1	1	0	1	0	0	0	0
0632	1	19	0	1	1	0	0	NA	2	0	NA	0	NA	1	1	0	0	0	0	1	0	0	3	1	0	7	0	NA	NA	NA	NA	NA	1	0	0	1	0	1	0	0
0633	1	22	0	1	1	1	0	NA	3	0	NA	0	NA	2	2	3	2	1	1	0	2	0	0	3	0	16	0	NA	NA	NA	NA	NA	0	1	0	1	1	1	0	0
0634	1	19	0	1	1	1	0	NA	2	0	NA	0	NA	3	2	1	0	2	2	3	1	0	2	1	0	17	0	NA	NA	NA	NA	NA	1	0	1	1	0	1	0	0
0635	1	19	0	1	1	0	0	NA	2	0	NA	0	NA	1	1	2	1	2	2	0	0	0	1	1	1	12	0	NA	NA	NA	NA	NA	1	0	1	1	0	0	0	0
0636	1	19	0	1	1	1	0	NA	2	0	NA	0	NA	1	1	0	0	0	0	0	1	1	0	1	0	5	0	NA	NA	NA	NA	NA	1	0	1	0	0	0	0	0
0637	1	19	0	1	1	1	0	NA	2	0	NA	0	NA	1	1	1	0	0	1	0	1	0	0	1	0	6	0	NA	NA	NA	NA	NA	1	0	0	1	0	1	0	0
0638	1	20	0	1	0	1	0	NA	2	0	NA	0	NA	3	2	1	4	3	3	1	1	0	3	1	1	23	0	NA	NA	NA	NA	NA	1	1	0	0	1	0	0	0
0639	1	19	0	1	1	1	1	7	2	0	NA	0	NA	1	1	0	0	0	0	0	0	0	0	0	0	2	0	NA	NA	NA	NA	NA	1	0	0	1	0	0	0	0
0640	1	19	0	1	1	1	0	NA	2	0	NA	0	NA	2	2	3	1	1	1	0	1	1	1	1	0	14	1	Digene	1	0	3	2	1	0	1	1	0	0	0	0
0641	1	19	0	1	1	1	0	NA	2	0	NA	0	NA	2	2	1	1	1	1	0	1	0	1	1	0	11	1	Omeprazole	1	0	3	2	1	0	1	1	0	0	0	0
0642	1	19	0	1	1	0	0	NA	2	1	Headache	0	NA	1	1	2	0	0	1	1	1	1	1	1	0	10	0	NA	NA	NA	NA	NA	1	1	1	1	0	0	0	0
0643	1	19	0	1	1	0	0	NA	2	0	NA	0	NA	2	1	1	2	1	1	0	2	0	1	1	0	12	0	NA	NA	NA	NA	NA	1	1	1	1	1	0	0	0
0644	1	19	0	1	1	0	0	NA	2	0	NA	0	NA	1	2	0	0	1	1	0	2	1	2	3	0	13	0	NA	NA	NA	NA	NA	1	0	1	0	1	0	0	0
0645	1	19	0	1	1	0	1	7	2	0	NA	0	NA	2	1	2	1	2	2	1	1	0	2	1	0	15	0	NA	NA	NA	NA	NA	1	1	1	1	0	0	0	0
0646	1	19	0	1	1	0	1	7	2	0	NA	0	NA	2	1	2	0	0	1	3	2	0	1	2	0	14	0	NA	NA	NA	NA	NA	1	1	1	1	0	0	0	0
0647	1	19	0	1	1	0	1	7	2	0	NA	0	NA	3	3	3	2	2	2	1	1	1	0	1	1	20	1	Omeprazole	1	1	NA	NA	1	1	1	0	0	1	0	0
0648	1	19	0	1	1	0	1	7	2	0	NA	0	NA	1	1	0	2	2	3	0	0	2	0	2	0	13	0	NA	NA	NA	NA	NA	1	1	0	1	0	0	0	0
0649	1	20	0	1	1	1	0	NA	3	0	NA	0	NA	2	1	2	1	1	1	2	2	2	2	2	1	19	0	NA	NA	NA	NA	NA	0	1	1	1	0	0	0	0
0650	1	20	0	1	1	0	0	NA	2	0	NA	1	Surgery in ear	2	1	1	1	1	1	1	1	1	2	2	1	15	0	NA	NA	NA	NA	NA	0	0	0	1	1	1	0	0
0651	1	19	0	1	0	1	0	NA	2	0	NA	0	NA	1	1	0	1	0	1	1	0	1	1	2	0	9	0	NA	NA	NA	NA	NA	1	0	0	0	0	0	0	0
0652	1	20	0	1	1	0	0	NA	2	0	NA	0	NA	2	1	0	1	0	1	0	1	0	1	3	0	10	1	Omeprazole/ Gaviscon	0	1	NA	NA	0	1	1	1	0	1	0	0
0653	1	19	0	1	1	0	1	5	2	0	NA	0	NA	2	1	2	1	1	2	1	1	0	1	2	1	15	0	NA	NA	NA	NA	NA	0	1	1	0	1	0	0	0
0654	1	19	0	1	1	0	0	NA	2	0	NA	0	NA	3	2	2	1	3	3	0	1	0	2	2	0	19	0	NA	NA	NA	NA	NA	1	1	1	1	0	0	0	0
0655	1	19	0	1	1	0	0	NA	2	0	NA	1	Ureteral calculi removal	1	0	0	0	2	2	0	0	0	0	0	0	5	0	NA	NA	NA	NA	NA	1	0	0	1	0	0	0	0
0656	1	20	0	1	1	0	0	NA	2	0	NA	0	NA	2	1	1	0	0	1	0	0	1	2	1	0	9	0	NA	NA	NA	NA	NA	1	0	0	0	0	1	0	0
0657	1	19	0	1	1	0	0	NA	2	0	NA	0	NA	2	1	3	0	1	2	2	3	0	1	1	0	16	1	Omeprazole	1	1	NA	NA	1	0	1	0	1	1	0	0
0658	1	19	0	1	1	0	0	NA	2	0	NA	0	NA	2	1	1	2	2	1	1	2	1	1	2	0	16	0	NA	NA	NA	NA	NA	1	0	1	0	1	0	0	0
0659	1	19	0	1	1	1	0	NA	2	0	NA	0	NA	0	0	1	0	0	1	0	0	0	0	1	0	3	0	NA	NA	NA	NA	NA	1	0	0	0	0	1	0	0
0660	1	19	0	1	1	1	0	NA	2	0	NA	0	NA	2	2	2	1	1	1	1	2	0	2	2	0	16	0	NA	NA	NA	NA	NA	1	0	0	0	0	1	0	0
0661	1	20	0	1	0	1	1	7	2	0	NA	0	NA	2	2	2	2	1	0	0	0	0	1	3	0	13	1	Milk of Magnesia	1	1	NA	NA	1	0	1	0	1	1	0	0
0662	1	20	0	1	1	1	0	NA	2	0	NA	0	NA	0	0	1	0	1	0	0	1	1	0	0	0	4	0	NA	NA	NA	NA	NA	1	0	1	0	0	0	0	0
0663	1	19	0	1	1	0	0	NA	2	0	NA	0	NA	1	1	0	0	1	0	0	0	0	0	0	0	3	0	NA	NA	NA	NA	NA	1	0	1	0	1	0	0	0
0664	1	19	0	1	1	1	0	NA	2	0	NA	0	NA	2	2	1	0	1	2	1	2	1	0	1	0	13	0	NA	NA	NA	NA	NA	1	1	1	0	0	0	0	0
0665	1	19	0	1	1	1	1	7	2	0	NA	0	NA	2	2	4	0	1	2	1	2	2	2	1	1	20	1	Unknown	1	1	NA	NA	1	0	1	1	1	0	0	0
0666	1	21	0	1	1	1	0	NA	2	0	NA	0	NA	2	1	0	0	2	2	0	1	2	1	1	0	12	1	Pentoprazole	1	1	NA	NA	1	0	1	1	0	1	0	0
0667	5	19	1	1	0	0	1	7	2	0	NA	0	NA	1	1	0	0	0	0	0	1	1	1	1	0	6	0	NA	NA	NA	NA	NA	1	0	1	0	0	1	0	0
0668	5	18	1	1	1	1	0	NA	1	0	NA	0	NA	2	0	2	0	0	0	0	0	0	0	1	0	5	0	NA	NA	NA	NA	NA	0	0	0	0	1	0	0	0
0669	5	18	1	1	1	1	0	NA	1	0	NA	0	NA	1	2	2	0	0	0	1	1	0	0	3	0	10	1	Famotidine, Gaviscon, Omeprazole	1	1	NA	NA	0	0	0	0	1	0	0	0
0670	5	19	0	1	1	1	1	7	2	0	NA	1	Removal of lipoma	2	1	1	4	1	1	0	2	4	1	2	3	22	1	Omeprazole	1	1	NA	NA	0	0	0	1	1	0	0	0
0671	5	19	0	1	1	0	0	NA	1	0	NA	0	NA	2	1	2	1	0	1	2	1	1	1	1	0	13	0	NA	NA	NA	NA	NA	1	0	1	0	0	1	0	0
0672	5	19	0	1	1	0	0	NA	1	0	NA	1	Heart surgery	2	1	2	1	1	2	1	1	1	2	2	1	17	0	NA	NA	NA	NA	NA	1	1	1	0	1	0	0	0
0673	5	18	0	1	1	0	0	NA	1	0	NA	0	NA	1	0	1	1	0	2	2	2	0	0	0	0	9	0	NA	NA	NA	NA	NA	1	0	0	1	1	0	0	0
0674	5	18	0	1	1	1	0	NA	1	0	NA	0	NA	1	1	2	1	0	1	0	0	0	0	1	0	7	0	NA	NA	NA	NA	NA	0	1	0	1	0	1	0	0
0675	5	18	0	1	1	1	0	NA	1	0	NA	0	NA	0	0	0	0	0	0	0	2	0	0	1	0	3	0	NA	NA	NA	NA	NA	1	0	0	0	1	0	0	0
0676	5	18	1	1	1	1	0	NA	1	1	Asthma	0	NA	3	2	2	2	1	1	1	2	1	2	0	0	17	1	Belcid, Digene	1	1	NA	NA	1	0	1	1	1	1	0	0
0677	5	18	1	1	1	1	0	NA	1	0	NA	0	NA	2	1	0	1	1	1	0	1	1	0	2	0	10	0	NA	NA	NA	NA	NA	1	0	0	0	1	0	0	0
0678	5	18	1	1	1	0	0	NA	1	0	NA	0	NA	0	1	1	0	0	0	0	0	0	1	2	0	5	0	NA	NA	NA	NA	NA	1	1	0	0	0	1	0	0
0679	5	18	1	1	1	1	0	NA	1	0	NA	0	NA	2	0	0	0	0	0	0	0	0	1	0	1	4	0	NA	NA	NA	NA	NA	1	1	0	1	1	0	0	0
0680	5	18	1	1	1	1	0	NA	1	0	NA	0	NA	1	2	1	0	2	1	1	2	2	1	2	0	15	0	NA	NA	NA	NA	NA	1	1	1	1	1	0	0	0
0681	5	18	1	1	1	1	0	NA	1	1	Asthma	0	NA	2	1	0	0	0	1	1	0	0	1	1	2	9	0	NA	NA	NA	NA	NA	0	0	1	1	1	0	0	0
0682	5	18	0	1	1	1	0	NA	1	0	NA	0	NA	0	1	0	0	0	0	0	0	0	0	0	0	1	0	NA	NA	NA	NA	NA	1	0	0	1	0	0	0	0
0683	5	20	1	1	1	1	0	NA	1	0	NA	0	NA	2	1	2	2	1	1	1	1	1	1	1	2	16	1	Omeprazole, Digene	0	1	NA	NA	1	0	0	1	1	1	0	0
0684	5	19	0	1	1	0	0	NA	2	0	NA	0	NA	1	1	0	1	0	0	0	0	2	0	1	0	6	0	NA	NA	NA	NA	NA	1	0	0	1	0	0	0	0
0685	5	18	0	1	1	1	0	NA	1	1	Asthma	0	NA	2	1	1	0	2	2	0	1	0	0	2	0	11	1	Omeprazole	1	1	NA	NA	0	1	0	1	0	0	0	0
0686	5	19	0	1	1	1	1	7	2	0	NA	0	NA	2	2	2	0	2	2	2	3	3	2	1	0	21	1	Omeprazole, Digene	1	1	NA	NA	1	1	0	1	1	0	0	0
0687	5	19	0	1	1	1	0	NA	2	0	NA	0	NA	1	1	2	2	0	1	0	0	0	1	0	0	8	0	NA	NA	NA	NA	NA	0	0	0	0	0	0	0	0
0688	5	18	1	1	1	1	0	NA	1	0	NA	0	NA	2	3	3	1	2	2	1	2	3	2	3	2	26	0	NA	NA	NA	NA	NA	1	0	1	0	1	0	0	0
0689	5	18	0	1	1	0	0	NA	1	0	NA	0	NA	1	0	0	0	1	0	0	0	0	0	0	0	2	0	NA	NA	NA	NA	NA	1	0	0	0	0	0	0	0
0690	5	18	0	1	1	0	0	NA	1	0	NA	0	NA	0	0	0	0	0	0	0	0	1	0	1	0	2	0	NA	NA	NA	NA	NA	1	0	1	0	0	0	0	0
0691	5	18	0	1	1	0	0	NA	1	0	NA	0	NA	1	0	0	0	0	1	0	0	0	1	0	0	3	0	NA	NA	NA	NA	NA	1	0	0	0	0	0	0	0
0692	5	18	0	1	1	0	0	NA	1	1	Skin rash	0	NA	1	2	2	0	1	1	1	2	0	0	0	0	10	0	NA	NA	NA	NA	NA	1	0	0	0	0	0	0	0
0693	5	19	0	1	1	1	0	NA	2	0	NA	0	NA	3	3	3	0	3	3	1	2	1	1	2	2	24	1	Omeprazole, Gastril	1	0	3	2	1	0	0	1	0	1	0	0
0694	5	19	0	1	1	0	0	NA	2	0	NA	0	NA	3	2	2	4	2	2	1	3	2	3	2	3	29	1	Omeprazole	1	1	NA	NA	1	0	1	1	1	1	0	0
0695	5	18	0	1	1	0	0	NA	1	0	NA	0	NA	1	2	1	0	0	2	1	2	1	0	0	2	12	0	NA	NA	NA	NA	NA	1	0	0	0	0	1	0	0
0696	5	19	1	1	1	0	0	NA	2	0	NA	0	NA	1	0	1	0	1	1	1	0	1	1	1	0	8	0	NA	NA	NA	NA	NA	1	0	0	1	1	1	0	0
0697	5	18	1	1	1	1	0	NA	1	0	NA	0	NA	1	0	0	0	0	1	0	0	0	1	0	0	3	0	NA	NA	NA	NA	NA	1	0	1	0	1	1	0	0
0698	5	18	1	1	1	1	0	NA	1	0	NA	0	NA	1	1	0	0	0	0	1	0	0	1	0	0	4	0	NA	NA	NA	NA	NA	0	1	0	1	1	0	0	0
0699	5	19	1	1	1	0	0	NA	2	0	NA	0	NA	0	3	0	0	0	0	0	3	0	0	0	0	6	0	NA	NA	NA	NA	NA	1	0	1	0	0	1	1	1
0700	5	19	1	1	1	0	0	NA	2	0	NA	0	NA	0	0	0	0	0	0	0	1	0	0	0	0	1	0	NA	NA	NA	NA	NA	1	1	0	0	0	0	0	0
0701	5	18	1	1	1	1	0	NA	1	0	NA	0	NA	1	1	0	0	0	1	0	0	0	0	0	0	3	0	NA	NA	NA	NA	NA	1	0	0	0	0	0	0	0
0702	5	18	1	1	1	0	0	NA	1	0	NA	0	NA	1	0	0	0	0	0	0	0	0	0	0	0	1	0	NA	NA	NA	NA	NA	1	0	0	1	1	1	0	0
0703	5	18	1	1	1	0	0	NA	1	0	NA	0	NA	2	2	2	1	0	1	3	1	1	4	4	3	24	0	NA	NA	NA	NA	NA	1	0	1	1	1	0	1	1
0704	5	18	1	1	1	1	0	NA	1	0	NA	0	NA	0	0	0	0	0	0	0	0	0	0	0	0	0	0	NA	NA	NA	NA	NA	1	0	0	0	0	1	0	0
0705	5	18	1	1	1	0	0	NA	1	0	NA	0	NA	1	2	0	0	0	1	0	0	0	0	1	0	5	0	NA	NA	NA	NA	NA	1	0	1	0	1	1	0	0
0706	5	19	1	1	1	1	0	NA	2	0	NA	0	NA	0	1	1	0	0	0	0	2	1	0	1	0	6	0	NA	NA	NA	NA	NA	0	1	0	0	0	0	0	0
0707	5	19	1	1	1	1	0	NA	1	0	NA	0	NA	2	1	1	0	1	0	0	0	0	1	1	1	8	0	NA	NA	NA	NA	NA	1	0	1	1	0	0	0	0
0708	5	19	1	1	1	0	0	NA	1	0	NA	0	NA	0	0	0	0	0	1	0	0	0	0	1	0	2	0	NA	NA	NA	NA	NA	1	0	0	0	1	0	0	0
0709	5	20	1	1	1	1	0	NA	3	0	NA	0	NA	0	0	0	0	0	0	0	1	0	0	1	0	2	0	NA	NA	NA	NA	NA	1	0	0	0	0	1	0	0
0710	5	19	1	4	1	1	0	NA	2	0	NA	0	NA	0	0	0	0	1	1	2	2	1	2	0	0	9	0	NA	NA	NA	NA	NA	1	0	1	1	0	0	0	0
0711	5	18	0	1	1	1	0	NA	1	0	NA	0	NA	2	1	0	0	1	1	1	0	0	2	1	2	11	1	Omeprazole	1	0	3	2	1	1	1	1	1	0	0	0
0712	5	18	0	1	1	0	0	NA	1	0	NA	0	NA	2	1	2	1	1	3	1	2	1	2	2	0	18	1	Omeprazole	0	1	NA	NA	1	0	1	1	0	1	0	0
0713	5	18	0	1	1	1	0	NA	1	0	NA	0	NA	2	1	0	0	0	0	1	0	0	0	0	0	4	0	NA	NA	NA	NA	NA	1	0	0	1	1	0	0	0
0714	5	18	0	1	1	1	0	NA	1	0	NA	0	NA	2	2	1	0	0	0	1	2	1	2	0	0	11	0	NA	NA	NA	NA	NA	1	0	0	1	1	1	0	0
0715	5	19	1	1	1	0	0	NA	1	0	NA	0	NA	2	0	0	0	0	1	1	2	3	2	2	0	13	0	NA	NA	NA	NA	NA	1	1	0	1	1	1	0	0
0716	5	18	1	1	1	0	0	NA	1	0	NA	0	NA	1	2	1	0	1	0	1	0	0	0	2	0	8	0	NA	NA	NA	NA	NA	0	0	1	1	0	1	0	0
0717	5	18	1	1	1	0	0	NA	1	0	NA	0	NA	0	0	0	0	0	0	0	1	0	0	0	0	1	0	NA	NA	NA	NA	NA	1	1	0	0	0	0	0	0
0718	5	18	1	1	1	0	0	NA	1	0	NA	0	NA	0	1	0	0	0	0	0	0	0	1	2	0	4	0	NA	NA	NA	NA	NA	1	0	1	0	0	0	0	0
0719	5	18	0	1	1	0	0	NA	1	1	Menorrhagia	0	NA	2	1	0	3	1	1	0	0	1	1	1	0	11	1	Omeprazole	1	0	1	1	1	1	1	1	0	0	0	0
0720	5	18	0	1	1	1	0	NA	1	0	NA	0	NA	1	0	1	0	1	0	0	0	1	0	1	0	5	0	NA	NA	NA	NA	NA	1	1	0	1	1	0	0	0
0721	5	18	0	1	1	1	0	NA	1	0	NA	0	NA	3	2	2	1	1	2	1	1	2	1	0	0	16	1	Omeprazole	1	1	NA	NA	1	0	0	0	0	0	0	0
0722	5	18	0	1	1	1	0	NA	1	0	NA	0	NA	1	1	0	1	0	1	0	1	0	0	1	0	6	0	NA	NA	NA	NA	NA	1	0	0	1	0	0	0	0
0723	5	18	0	1	1	0	0	NA	1	0	NA	0	NA	3	2	2	1	3	3	1	0	0	3	1	1	20	1	Digene	1	0	3	2	1	1	1	1	0	1	0	0
0724	5	19	1	1	1	0	0	NA	2	0	NA	0	NA	1	0	0	0	0	0	0	1	0	1	0	0	3	0	NA	NA	NA	NA	NA	1	0	0	0	0	0	0	0
0725	5	18	1	1	1	1	0	NA	1	0	NA	0	NA	1	0	2	0	0	1	0	0	2	0	0	0	6	0	NA	NA	NA	NA	NA	0	1	0	0	1	0	0	0
0726	5	18	1	1	1	1	0	NA	1	0	NA	0	NA	0	2	2	2	1	0	0	2	1	1	2	2	15	0	NA	NA	NA	NA	NA	1	1	1	0	0	1	0	0
0727	5	18	1	1	1	1	1	7	1	0	NA	0	NA	1	2	1	0	0	1	1	0	0	0	1	0	7	0	NA	NA	NA	NA	NA	0	1	1	1	0	1	1	0
0728	5	20	1	1	0	1	1	7	2	0	NA	0	NA	2	1	0	2	2	0	1	0	0	2	2	0	12	0	NA	NA	NA	NA	NA	1	0	1	1	0	0	0	0
0729	5	19	1	1	1	0	0	NA	2	1	Asthma	0	NA	1	0	0	0	0	0	0	0	1	0	2	0	4	0	NA	NA	NA	NA	NA	1	0	1	0	1	1	0	0
0730	5	19	1	1	1	0	0	NA	2	0	NA	0	NA	2	2	2	1	0	0	0	2	1	0	1	0	11	1	Digene	1	0	3	2	1	0	0	0	0	1	1	0
0731	5	20	1	1	1	0	0	NA	3	0	NA	0	NA	1	0	0	0	0	0	0	0	0	0	1	0	2	0	NA	NA	NA	NA	NA	0	0	0	0	1	1	0	0
0732	5	18	1	1	1	1	0	NA	1	0	NA	0	NA	1	1	0	0	0	0	0	1	2	0	0	0	5	0	NA	NA	NA	NA	NA	1	0	0	1	1	0	0	0
0733	5	19	1	1	1	1	0	NA	2	0	NA	0	NA	0	0	0	0	0	0	0	0	0	0	0	0	0	0	NA	NA	NA	NA	NA	1	0	0	0	1	1	0	0
0734	5	18	1	1	1	0	0	NA	1	0	NA	0	NA	0	0	0	0	0	0	0	0	0	0	0	0	0	0	NA	NA	NA	NA	NA	1	0	1	0	1	1	0	0
0735	5	18	1	1	1	0	0	NA	1	0	NA	0	NA	1	1	1	0	1	1	1	1	0	1	1	1	10	0	NA	NA	NA	NA	NA	1	1	1	1	1	0	0	0
0736	5	18	1	1	1	0	0	NA	1	0	NA	0	NA	1	1	1	0	0	1	0	0	1	0	1	0	6	1	Unknown	1	1	NA	NA	1	1	0	1	1	1	1	0
0737	5	18	0	1	1	0	0	NA	1	0	NA	0	NA	2	1	2	1	1	3	1	2	1	2	2	0	18	1	Omeprazole	0	1	NA	NA	1	0	1	1	0	1	0	0
0738	5	19	1	1	1	0	0	NA	2	0	NA	0	NA	1	2	0	0	0	2	1	1	2	0	1	1	11	0	NA	NA	NA	NA	NA	0	0	0	1	0	0	1	0
0739	5	19	1	1	1	0	0	NA	2	0	NA	0	NA	1	0	0	0	0	0	0	1	0	1	0	0	3	0	NA	NA	NA	NA	NA	1	1	0	0	0	0	0	0
0740	5	19	1	1	1	0	0	NA	2	0	NA	0	NA	1	1	1	1	0	0	0	0	0	0	0	0	4	0	NA	NA	NA	NA	NA	1	0	0	1	0	1	0	0
0741	5	19	1	1	1	0	0	NA	2	0	NA	0	NA	1	1	1	1	0	0	0	0	0	0	1	0	5	0	NA	NA	NA	NA	NA	1	0	0	0	0	1	1	0
0742	5	19	1	1	1	0	0	NA	2	0	NA	0	NA	1	1	1	1	0	0	0	0	0	0	0	0	4	0	NA	NA	NA	NA	NA	1	0	0	1	0	1	0	0
0743	5	19	1	1	1	0	0	NA	1	0	NA	0	NA	0	0	0	0	0	0	0	0	0	2	2	0	4	0	NA	NA	NA	NA	NA	1	0	1	0	1	1	0	0
0744	5	18	1	1	1	1	0	NA	1	0	NA	0	NA	0	0	1	0	0	1	0	0	0	0	1	0	3	0	NA	NA	NA	NA	NA	0	0	0	0	0	0	0	0
0745	5	18	1	1	1	1	0	NA	1	0	NA	0	NA	1	1	0	0	0	0	0	0	0	0	1	0	3	0	NA	NA	NA	NA	NA	0	0	0	0	1	0	0	0
0746	5	18	1	1	1	0	0	NA	1	0	NA	0	NA	2	3	2	2	1	1	1	2	1	1	2	1	19	0	NA	NA	NA	NA	NA	1	0	1	0	1	1	0	0
0747	5	18	1	1	1	0	0	NA	1	0	NA	0	NA	1	1	0	0	0	0	0	0	0	0	1	0	3	0	NA	NA	NA	NA	NA	0	0	0	0	1	1	0	0
0748	5	18	1	1	1	0	0	NA	1	1	Asthma	1	Knee Arthroscopy	2	2	2	1	1	1	1	2	2	1	3	0	18	0	NA	NA	NA	NA	NA	1	1	1	1	0	1	0	0
0749	5	18	1	1	1	1	0	NA	1	0	NA	0	NA	1	0	0	0	0	1	0	3	0	0	1	0	6	0	NA	NA	NA	NA	NA	0	1	1	0	0	1	0	0
0750	5	18	1	1	1	1	0	NA	1	0	NA	0	NA	1	1	0	0	0	1	0	2	0	1	0	0	6	0	NA	NA	NA	NA	NA	0	0	0	0	1	1	0	0
0751	5	18	0	1	1	1	0	NA	1	0	NA	0	NA	2	1	0	0	0	1	0	1	0	1	0	0	6	0	NA	NA	NA	NA	NA	1	0	0	1	0	0	0	0
0752	5	18	0	1	1	1	0	NA	1	0	NA	0	NA	2	1	0	0	0	2	1	1	0	0	0	0	7	0	NA	NA	NA	NA	NA	1	0	0	1	0	0	0	0
0753	5	19	1	1	1	0	0	NA	2	0	NA	1	Hernia	1	1	1	0	0	0	1	1	0	0	0	0	5	0	NA	NA	NA	NA	NA	1	1	0	0	0	0	0	0
0754	5	21	1	1	1	0	0	NA	3	1	Asthma	0	NA	1	2	3	1	0	0	0	1	0	1	1	0	10	0	NA	NA	NA	NA	NA	1	1	0	1	1	1	1	0
0755	5	18	1	1	1	1	0	NA	1	1	Asthma	1	Heart surgery	0	0	0	0	0	0	1	0	0	0	0	0	1	0	NA	NA	NA	NA	NA	0	0	1	1	1	1	0	0
0756	5	20	1	1	1	0	0	NA	3	0	NA	0	NA	0	0	0	0	0	0	0	1	0	0	1	0	2	0	NA	NA	NA	NA	NA	0	0	0	0	0	0	0	0
0757	5	18	1	1	1	0	0	NA	1	0	NA	0	NA	1	1	1	2	1	2	1	2	1	3	3	0	18	1	Belcid	1	1	NA	NA	0	1	1	0	0	0	0	0
0758	5	18	1	1	1	1	0	NA	1	0	NA	1	Hernia	1	0	0	0	0	0	0	1	0	0	1	0	3	0	NA	NA	NA	NA	NA	1	0	0	0	1	0	0	0
0760	5	18	0	1	1	1	0	NA	1	0	NA	0	NA	2	0	0	1	0	0	0	0	0	0	0	0	3	0	NA	NA	NA	NA	NA	1	0	0	1	0	0	0	0
0761	5	18	0	1	1	1	0	NA	1	0	NA	0	NA	2	1	2	0	0	1	2	2	2	1	2	0	15	0	NA	NA	NA	NA	NA	1	1	0	0	1	0	0	0
0762	5	18	0	1	0	1	0	NA	1	1	Headache	0	NA	1	0	0	1	0	1	1	0	0	1	1	0	6	0	NA	NA	NA	NA	NA	1	1	1	1	0	1	0	0
0763	5	21	0	1	1	0	0	NA	3	0	NA	0	NA	1	1	1	0	0	1	0	0	0	0	0	0	4	0	NA	NA	NA	NA	NA	1	0	1	1	0	1	0	0
0764	5	18	0	1	1	1	0	NA	1	0	NA	0	NA	2	1	0	0	0	1	0	0	0	1	0	0	5	0	NA	NA	NA	NA	NA	1	0	0	1	0	0	0	0
0767	5	18	0	1	1	1	0	NA	1	0	NA	0	NA	2	2	2	0	0	1	0	1	0	0	1	0	9	0	NA	NA	NA	NA	NA	1	1	0	0	0	0	0	0
0768	5	18	1	1	1	0	0	NA	1	1	Asthma	0	NA	0	1	0	0	0	0	1	0	0	0	1	0	3	0	NA	NA	NA	NA	NA	0	0	0	1	1	0	0	0
0769	5	18	1	1	1	0	0	NA	1	0	NA	0	NA	1	1	0	1	0	0	0	0	0	0	3	0	6	0	NA	NA	NA	NA	NA	1	0	1	0	1	1	0	0
0770	5	18	1	1	1	1	0	NA	1	0	NA	0	NA	1	2	2	0	0	2	0	4	0	0	2	0	13	0	NA	NA	NA	NA	NA	0	0	0	1	0	1	0	0
0771	5	18	1	1	1	0	0	NA	1	0	NA	0	NA	1	2	0	2	0	0	0	0	1	0	1	0	7	0	NA	NA	NA	NA	NA	0	1	0	0	0	0	0	0
0772	5	18	1	1	1	0	0	NA	1	0	NA	0	NA	1	1	0	0	0	1	0	1	1	1	0	0	6	0	NA	NA	NA	NA	NA	0	1	0	1	0	1	0	0
0773	5	18	1	1	1	0	0	NA	1	0	NA	0	NA	1	0	0	0	0	1	0	0	1	1	1	0	5	0	NA	NA	NA	NA	NA	1	0	1	1	1	1	0	1
0774	5	19	1	1	1	1	0	NA	2	0	NA	0	NA	0	0	0	0	0	0	0	0	0	0	0	0	0	0	NA	NA	NA	NA	NA	1	1	0	0	0	0	0	0
0775	5	19	1	1	1	0	0	NA	2	0	NA	0	NA	0	0	0	0	0	0	0	0	0	0	0	0	0	0	NA	NA	NA	NA	NA	1	0	0	0	0	0	0	0
0776	5	18	1	1	1	0	0	NA	1	0	NA	0	NA	1	2	0	0	0	0	0	2	0	0	2	0	7	0	NA	NA	NA	NA	NA	1	0	0	0	0	0	0	0
0777	5	20	1	1	1	0	0	NA	3	0	NA	0	NA	1	2	0	0	0	0	0	0	0	0	0	0	3	0	NA	NA	NA	NA	NA	1	0	0	0	0	1	0	0
0778	5	19	1	1	1	0	0	NA	2	0	NA	0	NA	1	1	1	0	0	0	2	1	0	0	1	0	7	0	NA	NA	NA	NA	NA	1	0	1	1	0	1	0	0
0779	5	19	1	1	1	0	0	NA	2	0	NA	0	NA	2	1	0	0	0	0	0	0	0	0	0	2	5	0	NA	NA	NA	NA	NA	1	0	1	0	1	0	0	0
0780	5	19	1	1	1	1	0	NA	1	0	NA	0	NA	1	1	2	0	1	2	0	2	0	2	3	0	14	0	NA	NA	NA	NA	NA	0	1	1	1	0	1	0	0
0781	5	18	1	1	1	0	0	NA	1	0	NA	0	NA	1	0	0	0	0	0	0	0	0	1	0	0	2	0	NA	NA	NA	NA	NA	1	0	0	0	1	1	0	0
0782	5	18	1	1	1	0	0	NA	1	0	NA	0	NA	1	0	2	2	0	1	1	0	1	1	2	0	11	0	NA	NA	NA	NA	NA	1	0	1	1	0	1	0	0
0783	5	19	1	1	1	0	0	NA	2	0	NA	0	NA	1	0	0	0	0	0	0	0	0	0	0	0	1	0	NA	NA	NA	NA	NA	1	0	1	0	0	1	0	0
0784	5	18	1	1	1	0	0	NA	1	0	NA	0	NA	1	1	0	1	0	0	0	0	0	1	2	0	6	0	NA	NA	NA	NA	NA	1	0	0	0	1	0	0	0
0785	5	18	1	1	1	0	0	NA	1	0	NA	0	NA	1	2	2	0	3	1	1	1	0	0	1	0	12	0	NA	NA	NA	NA	NA	1	1	0	1	1	1	0	0
0786	5	20	1	1	1	0	0	NA	3	0	NA	0	NA	1	1	2	2	1	1	1	1	0	1	2	0	13	0	NA	NA	NA	NA	NA	1	0	0	1	1	1	0	0
0787	5	20	1	1	0	1	0	NA	3	0	NA	0	NA	0	0	0	0	0	0	0	0	0	0	1	0	1	0	NA	NA	NA	NA	NA	1	0	0	1	1	0	0	0
0788	5	18	1	1	1	0	0	NA	1	0	NA	0	NA	2	2	1	2	1	2	1	1	1	2	1	1	17	1	Digene	1	0	3	2	1	1	1	1	0	1	0	0
0789	5	20	1	1	1	0	0	NA	2	0	NA	0	NA	2	2	1	0	0	0	0	0	0	3	1	2	11	0	NA	NA	NA	NA	NA	1	1	0	1	1	1	0	0
0790	5	18	1	1	1	0	0	NA	1	0	NA	0	NA	0	0	0	0	0	0	0	1	3	0	1	0	5	0	NA	NA	NA	NA	NA	1	1	1	1	1	1	0	0
0791	5	19	1	1	1	0	0	NA	2	0	NA	0	NA	1	1	0	0	0	1	0	1	1	0	1	0	6	0	NA	NA	NA	NA	NA	0	1	0	1	0	1	0	0
0792	5	19	1	1	1	0	0	NA	2	0	NA	0	NA	1	2	1	0	0	1	1	1	0	1	1	0	9	0	NA	NA	NA	NA	NA	0	0	0	0	1	0	0	0
0793	5	19	1	1	1	0	0	NA	2	0	NA	0	NA	0	1	0	0	0	1	1	1	0	0	0	0	4	0	NA	NA	NA	NA	NA	0	1	0	0	0	0	0	0
0794	5	18	1	1	1	1	0	NA	1	0	NA	0	NA	4	4	0	2	1	2	1	1	1	1	1	2	20	0	NA	NA	NA	NA	NA	1	0	1	1	0	0	0	0
0795	5	19	1	1	1	1	0	NA	1	0	NA	0	NA	2	2	2	0	0	2	2	1	2	2	1	0	16	1	Digene	1	0	3	2	0	0	1	0	1	0	1	0
0796	5	18	1	1	1	0	0	NA	1	1	Headache	0	NA	2	2	2	0	1	1	0	2	1	1	3	2	17	1	Milk of magnesia	1	1	NA	NA	1	0	0	1	0	1	0	0
0797	5	18	1	1	1	0	0	NA	1	0	NA	0	NA	1	1	0	2	0	1	0	2	0	0	2	0	9	0	NA	NA	NA	NA	NA	0	0	0	0	0	0	0	0
0798	5	18	1	1	1	1	0	NA	1	0	NA	0	NA	2	1	0	0	1	1	1	0	1	2	1	0	10	1	Omeprazole	0	1	NA	NA	1	1	0	0	1	0	0	0
0799	5	18	1	1	1	1	0	NA	1	0	NA	0	NA	1	0	2	2	0	0	0	0	0	1	0	0	6	0	NA	NA	NA	NA	NA	1	1	0	0	1	0	0	0
0800	5	27	1	1	1	0	0	NA	2	1	Headache	0	NA	1	1	1	0	2	0	0	1	1	0	3	1	11	0	NA	NA	NA	NA	NA	0	1	0	1	1	0	1	0
0801	5	19	1	1	1	0	0	NA	2	0	NA	0	NA	1	0	0	0	0	1	1	1	1	0	0	0	5	1	Herbal	1	0	1	1	0	0	1	0	1	0	0	0
0802	5	20	1	1	1	0	0	NA	1	0	NA	0	NA	1	1	0	0	0	0	0	0	0	1	0	0	3	0	NA	NA	NA	NA	NA	1	0	0	1	1	0	0	0
0803	5	18	0	1	1	1	0	NA	2	0	NA	0	NA	2	2	1	2	1	2	2	1	1	1	1	0	16	0	NA	NA	NA	NA	NA	0	0	0	1	0	1	0	0
0804	5	19	1	1	1	0	0	NA	2	0	NA	0	NA	1	1	1	1	2	2	1	0	1	0	1	0	11	1	Omeprazole, Digene	0	1	NA	NA	0	0	0	1	0	1	0	0
0805	5	19	1	1	0	0	1	7	2	0	NA	0	NA	1	1	0	0	0	2	1	0	2	0	0	0	7	0	NA	NA	NA	NA	NA	0	1	1	0	0	0	0	0
0806	5	20	1	1	1	0	0	NA	3	0	NA	0	NA	0	0	1	0	0	0	0	0	0	0	0	0	1	0	NA	NA	NA	NA	NA	1	0	0	0	1	0	0	0
0807	5	18	0	1	1	1	0	NA	1	0	NA	0	NA	1	2	2	3	0	1	2	2	1	0	3	1	18	0	NA	NA	NA	NA	NA	1	0	0	0	0	1	0	0
0808	5	18	0	1	1	1	0	NA	1	0	NA	0	NA	1	0	0	0	0	2	1	2	0	0	2	0	8	0	NA	NA	NA	NA	NA	1	0	0	0	0	0	0	0
0809	5	18	0	1	1	1	0	NA	1	0	NA	0	NA	1	0	2	0	0	0	0	2	0	0	0	0	5	0	NA	NA	NA	NA	NA	1	1	0	1	0	0	0	0
0810	5	18	0	1	1	1	0	NA	1	0	NA	0	NA	1	0	2	0	0	0	0	2	0	0	0	0	5	0	NA	NA	NA	NA	NA	1	1	0	1	0	0	0	0
0811	5	18	0	1	1	1	0	NA	1	0	NA	0	NA	2	0	1	0	0	0	0	0	0	0	0	0	3	0	NA	NA	NA	NA	NA	1	0	0	1	0	1	0	0
0812	5	18	0	1	1	1	0	NA	1	0	NA	0	NA	4	3	2	1	0	4	2	2	1	3	3	1	26	1	Digene	1	0	1	2	1	1	0	1	0	1	0	0
0813	5	18	1	1	1	1	0	NA	1	0	NA	0	NA	0	0	0	0	0	0	0	1	0	0	0	0	1	0	NA	NA	NA	NA	NA	1	0	1	0	0	0	0	0
0814	5	22	0	1	1	1	0	NA	3	0	NA	0	NA	2	0	0	0	0	0	0	0	0	0	0	0	2	0	NA	NA	NA	NA	NA	1	0	1	1	1	1	0	1
0815	5	19	1	1	0	1	0	NA	2	0	NA	0	NA	1	1	1	2	0	0	1	1	1	1	1	0	10	0	NA	NA	NA	NA	NA	1	0	0	0	0	0	0	0
0816	5	18	1	1	1	1	0	NA	1	0	NA	0	NA	2	0	1	0	0	0	0	0	0	0	0	0	3	0	NA	NA	NA	NA	NA	1	0	0	0	1	0	0	0
0817	5	19	1	1	1	1	0	NA	2	0	NA	0	NA	1	2	3	0	0	0	1	1	0	2	1	0	11	0	NA	NA	NA	NA	NA	1	1	0	0	1	0	0	0
0818	5	18	1	1	1	0	1	7	1	0	NA	0	NA	1	1	0	0	0	1	0	0	1	0	1	0	5	0	NA	NA	NA	NA	NA	1	0	1	1	1	1	0	0
0819	5	18	1	1	1	0	0	NA	1	0	NA	0	NA	2	1	1	0	2	1	0	0	1	0	1	1	10	1	Omeprazole	1	1	NA	NA	1	0	0	0	1	0	0	0
0820	5	20	1	1	1	1	0	NA	1	0	NA	0	NA	1	0	0	0	0	1	0	0	0	1	1	0	4	0	NA	NA	NA	NA	NA	1	1	0	0	1	1	0	0
0821	5	20	1	1	1	0	0	NA	1	0	NA	0	NA	1	2	0	0	0	1	0	0	0	0	0	0	4	0	NA	NA	NA	NA	NA	1	1	0	1	1	0	0	0
0822	5	19	1	1	1	0	0	NA	2	0	NA	0	NA	1	0	0	0	0	0	1	1	0	1	2	0	6	0	NA	NA	NA	NA	NA	1	1	0	1	1	0	0	0
0823	5	20	1	1	1	0	0	NA	3	0	NA	0	NA	2	1	1	0	0	2	0	0	1	2	1	2	12	0	NA	NA	NA	NA	NA	1	0	0	1	1	1	0	0
0824	5	18	1	1	1	0	0	NA	1	0	NA	0	NA	0	0	0	0	0	0	0	0	0	0	1	0	1	0	NA	NA	NA	NA	NA	1	0	1	0	0	1	0	0
0825	5	18	1	1	1	1	0	NA	1	0	NA	0	NA	0	0	0	0	0	0	0	0	0	0	0	0	0	0	NA	NA	NA	NA	NA	0	0	0	0	0	0	0	0
0826	5	18	1	1	1	1	0	NA	1	0	NA	0	NA	0	0	0	0	0	0	0	0	0	0	0	0	0	0	NA	NA	NA	NA	NA	0	0	0	0	1	0	0	0
0827	5	18	1	1	1	0	1	5	1	0	NA	0	NA	1	0	0	0	0	0	0	0	0	0	0	0	1	0	NA	NA	NA	NA	NA	1	0	0	1	1	0	0	0
0828	5	18	1	1	1	0	0	NA	1	0	NA	0	NA	1	2	1	0	1	0	0	2	3	0	1	2	13	0	NA	NA	NA	NA	NA	1	1	0	0	0	0	0	1
0829	5	18	1	1	1	1	0	NA	1	0	NA	0	NA	1	2	1	2	1	2	1	0	2	2	2	0	16	0	NA	NA	NA	NA	NA	0	1	0	0	0	1	0	0
0830	5	19	1	1	1	0	0	NA	2	0	NA	0	NA	1	1	0	0	0	0	1	1	0	1	0	0	5	0	NA	NA	NA	NA	NA	1	0	1	0	1	0	0	0
0831	5	20	1	1	1	0	0	NA	2	0	NA	1	Lump in Abdormen	1	3	2	0	0	0	0	2	1	0	0	0	9	0	NA	NA	NA	NA	NA	1	1	0	0	1	1	1	0
0832	5	19	1	1	1	0	0	NA	2	0	NA	0	NA	1	1	2	0	0	2	1	4	0	1	2	1	15	0	NA	NA	NA	NA	NA	1	0	1	1	1	0	1	0
0833	5	19	1	1	1	0	0	NA	2	0	NA	0	NA	0	0	0	0	0	0	0	0	0	0	1	0	1	0	NA	NA	NA	NA	NA	1	0	0	0	0	1	0	0
0834	5	18	1	1	1	1	0	NA	1	0	NA	0	NA	2	1	0	1	0	2	0	0	2	1	1	1	11	0	NA	NA	NA	NA	NA	1	0	1	1	0	0	0	0
0835	5	18	1	1	1	1	0	NA	1	0	NA	0	NA	2	0	0	0	0	0	0	0	0	0	0	1	3	0	NA	NA	NA	NA	NA	1	0	0	0	0	0	0	0
0836	5	18	1	1	1	0	0	NA	1	0	NA	0	NA	2	3	1	0	2	1	0	0	0	1	3	0	13	1	Herbal	0	1	NA	NA	0	0	1	0	1	1	0	0
0837	5	19	1	1	1	0	0	NA	2	0	NA	0	NA	1	1	1	1	1	0	0	2	2	0	1	0	10	0	NA	NA	NA	NA	NA	0	1	0	1	1	1	0	0
0838	5	19	1	1	1	0	0	NA	2	0	NA	0	NA	1	0	0	0	0	0	1	0	2	1	1	0	6	0	NA	NA	NA	NA	NA	0	1	0	0	1	0	0	0
0839	5	20	0	1	1	1	0	NA	3	0	NA	0	NA	2	3	4	2	2	2	3	3	1	3	3	0	28	0	NA	NA	NA	NA	NA	1	1	0	1	1	1	0	0
0840	5	19	0	1	0	0	1	7	2	0	NA	0	NA	1	2	2	2	0	1	1	1	1	0	1	1	13	0	NA	NA	NA	NA	NA	1	0	1	0	1	0	0	0
0841	5	18	0	1	0	0	0	NA	1	0	NA	0	NA	2	3	3	0	2	2	1	3	0	2	2	0	20	1	Digene Syrup, Domperidone	1	1	NA	NA	1	0	0	0	1	1	0	0
0842	5	19	0	1	0	0	1	7	2	0	NA	0	NA	0	0	0	0	0	0	0	1	0	0	0	0	1	0	NA	NA	NA	NA	NA	1	1	0	1	1	1	0	0
0843	5	18	0	1	1	0	0	NA	1	0	NA	0	NA	3	3	3	0	3	4	2	1	0	2	1	0	22	1	Unknown	1	0	1	2	1	1	1	1	1	1	0	0
0844	5	18	0	1	0	0	0	NA	1	0	NA	0	NA	2	1	2	0	1	1	0	0	0	0	0	0	7	1	Unknown	1	1	NA	NA	1	1	0	0	0	0	0	0
0845	5	18	0	1	1	1	0	NA	1	0	NA	0	NA	2	2	3	2	2	1	1	3	2	2	1	2	23	0	NA	NA	NA	NA	NA	1	0	0	1	1	0	0	0
0846	5	18	0	1	1	1	0	NA	1	0	NA	0	NA	2	1	1	1	0	2	2	1	1	0	2	1	14	0	NA	NA	NA	NA	NA	1	1	0	1	1	0	0	0
0847	5	19	0	1	1	1	0	NA	2	0	NA	0	NA	1	0	2	0	0	1	0	0	0	0	0	0	4	0	NA	NA	NA	NA	NA	1	0	0	1	0	0	0	0
0848	5	19	0	1	1	1	0	NA	2	0	NA	0	NA	1	0	2	0	0	1	0	0	0	1	0	0	5	0	NA	NA	NA	NA	NA	1	0	0	0	0	0	0	0
0849	5	18	0	1	1	1	0	NA	1	0	NA	0	NA	1	2	1	0	0	1	0	0	0	0	1	0	6	0	NA	NA	NA	NA	NA	1	0	0	0	0	1	0	0
0850	5	18	0	1	1	0	0	NA	1	0	NA	0	NA	1	2	1	0	1	2	0	1	1	0	2	0	11	0	NA	NA	NA	NA	NA	1	1	0	0	1	0	0	0
0851	5	20	0	1	1	0	0	NA	3	0	NA	0	NA	1	0	0	0	0	1	0	0	0	0	0	0	2	0	NA	NA	NA	NA	NA	0	0	0	0	0	0	0	0
0852	5	19	1	1	1	1	0	NA	1	0	NA	0	NA	0	0	0	0	0	0	0	0	0	0	0	0	0	0	NA	NA	NA	NA	NA	1	0	0	0	1	0	0	0
0853	5	18	1	1	0	0	0	NA	1	0	NA	0	NA	0	0	0	0	0	0	0	0	0	0	0	0	0	0	NA	NA	NA	NA	NA	1	0	0	0	1	0	0	0
0854	5	18	1	1	1	0	0	NA	1	0	NA	0	NA	0	1	1	0	0	0	1	0	0	0	0	0	3	0	NA	NA	NA	NA	NA	1	1	0	0	0	1	0	0
0855	5	18	1	1	1	1	0	NA	1	0	NA	0	NA	0	1	1	0	0	0	0	0	1	0	1	0	4	0	NA	NA	NA	NA	NA	1	0	0	0	1	0	0	0
0856	5	18	1	1	1	1	0	NA	1	0	NA	0	NA	1	0	0	1	0	0	0	1	0	1	0	0	4	0	NA	NA	NA	NA	NA	1	0	0	1	0	0	0	0
0857	5	20	1	1	1	0	0	NA	2	0	NA	0	NA	1	0	0	0	0	0	0	0	0	0	3	0	4	0	NA	NA	NA	NA	NA	1	1	0	1	1	1	0	0
0858	5	19	1	1	0	0	0	NA	2	0	NA	0	NA	1	1	0	0	0	0	0	0	0	0	0	0	2	0	NA	NA	NA	NA	NA	1	1	0	0	1	0	0	0
0859	5	18	1	1	1	0	0	NA	1	0	NA	0	NA	1	0	0	0	0	1	0	1	0	0	0	0	3	0	NA	NA	NA	NA	NA	1	0	0	1	1	1	0	0
0860	5	18	1	1	0	0	0	NA	1	0	NA	0	NA	1	1	0	0	0	0	1	0	1	0	1	0	5	0	NA	NA	NA	NA	NA	1	0	1	1	0	0	0	0
0861	5	18	1	1	1	0	0	NA	1	0	NA	0	NA	1	0	0	0	0	0	0	1	0	0	1	0	3	0	NA	NA	NA	NA	NA	1	0	1	0	1	1	0	0
0862	5	18	1	1	1	0	0	NA	1	0	NA	0	NA	1	1	2	0	0	1	0	2	0	0	0	0	7	0	NA	NA	NA	NA	NA	1	0	1	0	1	1	0	0
0863	5	18	1	1	0	0	0	NA	1	0	NA	0	NA	1	1	0	0	0	1	0	0	0	0	0	0	3	0	NA	NA	NA	NA	NA	0	0	0	0	1	0	0	0
0864	5	18	1	1	0	0	0	NA	1	0	NA	0	NA	1	1	0	0	0	1	0	1	0	1	2	1	8	0	NA	NA	NA	NA	NA	1	1	1	0	1	0	0	0
0865	5	18	1	1	0	0	0	NA	1	0	NA	0	NA	1	1	0	0	0	1	0	1	0	1	0	0	5	0	NA	NA	NA	NA	NA	1	1	1	0	0	0	0	0
0866	5	19	1	1	1	1	0	NA	2	0	NA	0	NA	2	2	2	0	0	0	2	2	2	1	1	1	15	0	NA	NA	NA	NA	NA	1	1	0	0	0	1	0	0
0867	5	19	1	1	1	1	0	NA	2	0	NA	0	NA	0	0	0	0	0	0	0	2	0	0	1	0	3	0	NA	NA	NA	NA	NA	0	0	0	0	1	0	0	0
0868	5	18	1	1	0	1	0	NA	1	0	NA	0	NA	1	1	2	0	1	1	1	1	1	2	1	1	13	0	NA	NA	NA	NA	NA	1	0	1	1	0	0	0	0
0869	5	18	1	1	1	0	0	NA	1	0	NA	0	NA	1	0	1	0	0	0	0	0	0	1	0	0	3	0	NA	NA	NA	NA	NA	1	0	0	1	1	0	0	0
0870	5	18	1	1	1	0	0	NA	1	0	NA	0	NA	2	0	0	0	0	0	0	0	1	1	1	0	5	0	NA	NA	NA	NA	NA	0	0	0	1	0	0	0	0
0872	5	19	1	1	1	1	0	NA	2	0	NA	0	NA	1	1	2	0	1	1	1	2	2	1	2	1	15	0	NA	NA	NA	NA	NA	0	0	1	1	1	0	0	0
0873	5	19	1	1	1	0	1	7	2	0	NA	0	NA	3	1	1	1	0	2	0	0	0	0	0	0	8	0	NA	NA	NA	NA	NA	1	1	1	1	1	0	1	1
0874	5	19	1	1	1	0	1	3	2	0	NA	0	NA	1	0	0	0	0	0	0	0	0	0	0	0	1	0	NA	NA	NA	NA	NA	0	0	0	0	1	1	1	1
0875	5	19	1	1	1	0	0	NA	2	0	NA	0	NA	1	1	0	2	0	1	2	1	2	1	3	0	14	0	NA	NA	NA	NA	NA	0	0	0	1	0	0	0	0
0876	5	18	1	4	1	1	0	NA	1	0	NA	0	NA	2	2	2	2	2	2	1	2	1	2	1	1	20	1	Omeprazole	1	0	3	1	1	1	1	0	0	0	0	0
0877	5	18	1	1	1	0	0	NA	1	0	NA	0	NA	1	0	0	0	0	1	0	0	0	0	1	0	3	0	NA	NA	NA	NA	NA	1	0	0	0	1	1	0	0
0878	5	19	1	1	1	1	0	NA	2	0	NA	0	NA	2	1	2	1	1	1	0	0	1	1	2	1	13	0	NA	NA	NA	NA	NA	0	0	0	0	0	1	0	1
0879	5	19	1	1	1	0	0	NA	2	0	NA	0	NA	1	1	0	0	1	0	0	0	0	0	1	0	4	0	NA	NA	NA	NA	NA	1	0	0	1	0	0	0	0
0880	5	18	1	1	1	1	0	NA	1	0	NA	0	NA	1	1	0	0	0	0	0	0	0	0	1	1	4	0	NA	NA	NA	NA	NA	1	0	1	1	1	0	0	0
0882	5	19	1	1	1	1	0	NA	2	0	NA	0	NA	1	0	0	0	0	0	0	0	0	0	0	0	1	0	NA	NA	NA	NA	NA	0	0	1	0	0	1	0	0
0883	5	18	1	1	1	1	0	NA	1	1	Asthma	0	NA	0	1	1	0	1	0	1	1	1	1	1	1	9	0	NA	NA	NA	NA	NA	1	0	1	1	0	1	0	0
0884	5	18	1	1	1	1	0	NA	1	1	Asthma	0	NA	1	1	2	0	0	0	0	2	0	1	0	0	7	0	NA	NA	NA	NA	NA	1	1	1	0	1	0	0	0
0885	5	19	1	1	0	0	1	7	2	0	NA	0	NA	0	0	0	0	1	1	1	0	0	0	0	0	3	0	NA	NA	NA	NA	NA	1	1	1	0	1	1	0	0
0886	5	18	1	1	1	0	0	NA	1	0	NA	0	NA	0	0	0	0	0	0	0	0	0	0	0	0	0	0	NA	NA	NA	NA	NA	0	0	1	0	0	0	0	0
0887	5	18	1	1	0	0	0	NA	1	1	Asthma	0	NA	2	2	2	1	1	2	0	0	1	2	2	2	17	0	NA	NA	NA	NA	NA	1	0	1	1	0	0	0	1
0888	5	18	1	1	1	0	0	NA	1	0	NA	0	NA	1	1	0	0	0	0	0	0	0	0	0	0	2	0	NA	NA	NA	NA	NA	1	1	0	0	0	0	0	0
0889	5	18	1	1	1	0	0	NA	1	0	NA	0	NA	1	0	0	0	0	0	0	0	0	0	0	0	1	0	NA	NA	NA	NA	NA	1	0	0	0	1	0	0	0
0890	5	20	1	1	1	0	0	NA	3	0	NA	0	NA	1	0	0	0	0	2	0	0	0	0	0	0	3	0	NA	NA	NA	NA	NA	1	0	0	1	1	0	0	0
0891	5	18	1	1	1	0	0	NA	1	0	NA	0	NA	0	0	0	0	0	0	0	0	0	0	0	0	0	0	NA	NA	NA	NA	NA	0	0	0	0	0	0	0	0
0892	5	18	1	1	1	0	0	NA	1	0	NA	0	NA	2	2	2	0	0	1	2	2	2	2	2	0	17	0	NA	NA	NA	NA	NA	0	0	0	0	1	0	0	1
0893	5	18	1	1	1	0	0	NA	1	0	NA	0	NA	2	0	0	0	0	2	0	0	1	2	2	0	9	0	NA	NA	NA	NA	NA	0	1	0	1	1	1	0	0
0894	5	18	1	1	1	1	0	NA	1	0	NA	0	NA	1	0	0	0	0	1	1	0	0	0	0	0	3	0	NA	NA	NA	NA	NA	0	0	0	0	0	0	0	0
0895	5	18	1	1	1	1	0	NA	1	0	NA	0	NA	2	1	1	0	1	1	1	0	3	2	2	0	14	0	NA	NA	NA	NA	NA	0	0	1	0	0	1	0	0
0896	5	19	0	1	1	1	0	NA	2	0	NA	0	NA	1	1	2	0	0	0	0	0	0	0	2	0	6	0	NA	NA	NA	NA	NA	1	0	0	1	1	0	0	0
0897	5	19	0	1	1	0	0	NA	1	0	NA	0	NA	1	1	2	0	1	2	0	2	1	1	0	2	13	0	NA	NA	NA	NA	NA	1	0	0	1	0	0	0	0
0898	5	19	0	1	1	1	0	NA	2	1	Headache	1	Surgery of breast lump	1	1	0	0	0	0	0	0	0	0	1	0	3	0	NA	NA	NA	NA	NA	1	1	0	1	0	1	0	0
0899	5	18	0	1	1	1	0	NA	1	0	NA	0	NA	1	1	1	0	0	0	0	2	0	0	1	1	7	0	NA	NA	NA	NA	NA	1	1	1	1	0	0	0	0
0900	5	19	0	1	1	1	0	NA	2	1	Headache	0	NA	1	1	0	0	0	0	2	0	0	2	1	0	7	0	NA	NA	NA	NA	NA	1	1	0	1	0	0	0	0
0901	5	19	0	1	1	1	0	NA	2	0	NA	0	NA	1	1	1	0	0	0	0	0	0	1	2	0	6	0	NA	NA	NA	NA	NA	1	1	1	0	0	0	0	0
0902	5	19	0	1	1	0	0	NA	2	0	NA	0	NA	1	2	1	2	0	0	0	0	0	0	0	0	6	0	NA	NA	NA	NA	NA	1	0	1	1	1	0	0	0
0903	5	20	1	3	1	1	0	NA	2	0	NA	0	NA	0	0	0	0	0	0	0	0	0	0	0	0	0	0	NA	NA	NA	NA	NA	0	0	0	0	0	0	0	0
0904	5	18	1	1	1	0	0	NA	1	0	NA	0	N/A	0	0	0	0	0	0	0	0	0	0	0	0	0	0	NA	NA	NA	NA	NA	0	0	0	0	0	1	0	0
0905	5	18	1	1	1	1	0	NA	1	0	NA	0	NA	0	0	0	0	0	0	0	0	0	0	0	0	0	0	NA	NA	NA	NA	NA	1	0	0	0	1	0	0	0
0906	5	18	1	1	1	0	0	NA	1	0	NA	0	NA	1	0	0	0	0	2	0	0	0	0	0	0	3	0	NA	NA	NA	NA	NA	1	0	0	1	1	0	0	0
0907	5	18	1	1	1	0	0	NA	2	0	NA	0	NA	1	1	2	1	1	1	2	1	2	1	1	1	15	0	NA	NA	NA	NA	NA	1	0	0	1	1	1	0	0
0908	5	18	1	1	1	0	1	7	1	0	NA	0	NA	1	1	0	0	0	2	0	0	0	1	2	0	7	0	NA	NA	NA	NA	NA	1	0	0	0	0	0	0	0
0909	5	18	1	1	1	0	0	NA	2	0	NA	0	NA	1	0	0	0	0	0	0	0	0	1	1	2	5	0	NA	NA	NA	NA	NA	1	1	0	1	0	0	0	0
0910	5	18	1	1	0	0	1	7	1	0	NA	0	NA	3	3	1	0	0	0	1	2	0	0	0	1	11	0	NA	NA	NA	NA	NA	1	1	1	0	0	1	0	0
0911	5	18	1	1	1	0	0	NA	2	0	NA	0	NA	1	2	1	2	1	1	1	1	2	1	1	1	15	0	NA	NA	NA	NA	NA	0	0	1	1	1	0	0	0
0912	5	18	1	1	1	0	0	NA	1	0	NA	0	NA	1	1	1	1	2	1	1	1	1	3	2	1	16	0	NA	NA	NA	NA	NA	0	0	0	1	0	0	0	0
0913	5	18	1	1	1	0	0	NA	1	0	NA	0	NA	1	0	0	0	0	0	0	0	0	0	1	0	2	0	NA	NA	NA	NA	NA	1	0	0	1	0	1	0	0
0914	5	22	1	1	1	1	0	NA	2	0	NA	0	NA	1	1	0	0	0	0	0	2	0	2	2	0	8	0	NA	NA	NA	NA	NA	1	0	1	1	0	0	0	1
0915	5	20	1	1	1	1	0	NA	2	0	NA	0	NA	2	2	2	0	2	1	1	2	1	1	1	0	15	0	NA	NA	NA	NA	NA	0	1	1	1	0	1	0	0
0916	5	20	1	1	1	0	0	NA	3	0	NA	1	Hernia	2	2	3	1	1	1	1	2	1	1	3	2	20	0	NA	NA	NA	NA	NA	1	1	1	0	1	1	0	0
0917	5	20	1	1	0	1	0	NA	3	0	NA	0	NA	2	1	1	2	1	0	1	1	3	3	1	1	17	0	NA	NA	NA	NA	NA	1	1	0	1	0	1	1	1
0918	5	19	0	1	1	0	0	NA	2	0	NA	0	NA	1	0	0	0	0	1	1	0	0	0	2	2	7	0	NA	NA	NA	NA	NA	1	1	0	1	1	0	0	0
0919	5	19	0	1	1	0	0	NA	2	0	NA	0	NA	1	0	0	0	0	1	0	0	0	0	0	0	2	0	NA	NA	NA	NA	NA	1	1	0	1	1	0	0	0
0920	5	19	1	1	1	1	0	NA	2	0	NA	0	NA	0	0	0	0	0	0	0	0	0	0	0	0	0	0	NA	NA	NA	NA	NA	1	0	0	1	0	0	0	0
0921	5	20	0	1	1	1	0	NA	3	0	NA	0	NA	1	1	0	1	0	1	0	4	0	1	0	0	9	0	NA	NA	NA	NA	NA	1	1	0	0	1	0	0	0
0922	5	20	0	1	1	1	0	NA	3	0	NA	0	NA	1	1	2	0	0	1	0	2	2	0	1	0	10	0	NA	NA	NA	NA	NA	1	0	0	0	1	1	0	0
0923	5	18	1	1	1	1	0	NA	1	0	NA	0	NA	2	2	1	0	1	2	1	1	2	1	1	1	15	0	NA	NA	NA	NA	NA	1	0	0	1	0	1	0	0
0924	5	18	1	1	1	1	0	NA	1	0	NA	0	NA	1	1	1	0	0	1	0	0	1	2	1	0	8	0	NA	NA	NA	NA	NA	1	0	0	0	1	0	0	0
0925	5	18	1	1	1	0	0	NA	1	0	NA	0	NA	1	1	0	0	0	0	0	0	0	0	0	0	2	0	NA	NA	NA	NA	NA	1	1	0	0	0	0	0	0
0926	5	18	1	1	1	0	0	NA	1	0	NA	0	NA	1	1	0	2	0	0	0	0	0	0	0	0	4	0	NA	NA	NA	NA	NA	0	0	0	0	0	0	0	0
0927	5	18	1	1	1	0	0	NA	1	0	NA	0	NA	1	1	0	2	0	2	2	2	1	1	2	0	14	0	NA	NA	NA	NA	NA	1	0	0	0	1	1	0	0
0928	5	18	1	1	1	0	0	NA	1	0	NA	0	NA	1	2	2	1	1	2	1	2	1	2	1	0	16	0	NA	NA	NA	NA	NA	1	1	0	0	0	0	0	0
0929	5	18	1	1	1	0	0	NA	1	0	NA	0	NA	0	1	0	0	0	0	0	0	1	0	0	0	2	0	NA	NA	NA	NA	NA	1	0	1	0	0	1	0	0
0930	5	18	1	1	1	1	0	NA	1	0	NA	0	NA	2	2	1	0	0	0	1	0	0	0	1	0	7	0	NA	NA	NA	NA	NA	1	0	1	0	0	0	0	0
0931	5	18	1	1	1	0	0	NA	1	0	NA	0	NA	2	1	1	1	1	2	1	1	1	1	1	1	14	0	NA	NA	NA	NA	NA	1	1	1	0	0	0	0	0
0932	5	19	1	1	1	0	0	NA	1	0	NA	0	NA	0	0	0	0	0	0	0	0	0	0	0	0	0	0	NA	NA	NA	NA	NA	1	0	1	1	0	0	0	0
0933	5	18	1	1	1	0	1	6	1	0	NA	0	NA	1	3	3	2	0	1	1	1	1	1	1	1	16	0	NA	NA	NA	NA	NA	0	1	0	1	1	0	0	0
0934	5	18	1	1	1	0	1	4	1	0	NA	0	NA	0	1	0	0	1	0	1	0	0	1	0	1	5	0	NA	NA	NA	NA	NA	0	0	1	0	0	0	0	0
0935	5	18	1	1	0	1	0	NA	1	0	NA	1	Appendicectomy	1	1	1	0	0	1	0	1	0	0	1	0	6	0	NA	NA	NA	NA	NA	1	0	0	1	1	1	0	0
0936	5	18	1	1	0	0	0	NA	1	0	NA	0	NA	0	0	0	0	0	0	0	0	0	0	0	0	0	0	NA	NA	NA	NA	NA	1	0	1	1	0	0	0	0
0937	5	18	1	1	0	0	0	NA	1	0	NA	0	NA	0	0	0	0	0	0	0	0	0	0	0	0	0	0	NA	NA	NA	NA	NA	1	0	0	1	0	0	0	0
0938	5	19	0	1	1	1	0	NA	1	0	NA	0	NA	0	0	0	0	0	0	0	0	1	0	0	0	1	0	NA	NA	NA	NA	NA	1	1	0	1	0	0	0	0
0939	5	18	0	1	0	0	0	NA	1	0	NA	0	NA	0	0	0	0	0	0	0	0	1	0	0	0	1	0	NA	NA	NA	NA	NA	1	0	1	0	0	0	0	0
0940	5	18	0	1	1	0	0	NA	1	0	NA	0	NA	0	1	0	0	0	0	0	0	0	0	0	0	1	0	NA	NA	NA	NA	NA	1	0	1	0	0	0	0	0
0941	5	18	0	1	1	0	0	NA	1	0	NA	0	NA	1	0	0	0	0	0	0	0	0	0	0	0	1	0	NA	NA	NA	NA	NA	1	1	0	0	0	0	0	0
0942	5	18	0	1	1	0	0	NA	1	0	NA	0	NA	1	0	0	0	0	1	0	0	0	0	0	0	2	0	NA	NA	NA	NA	NA	1	1	1	1	0	0	0	0
0943	5	18	0	1	1	0	0	NA	1	0	NA	1	Eye surgery	2	0	0	2	1	2	0	1	2	0	0	0	10	0	NA	NA	NA	NA	NA	1	1	1	1	0	0	0	0
0944	5	21	1	1	1	1	0	NA	3	0	NA	0	NA	1	0	0	0	0	0	0	0	0	0	0	0	1	0	NA	NA	NA	NA	NA	1	1	1	0	1	1	0	0
0945	5	18	1	1	1	0	0	NA	1	0	NA	0	NA	0	0	1	0	0	0	0	0	0	0	0	0	1	0	NA	NA	NA	NA	NA	1	1	1	0	0	1	0	0
0946	5	22	1	1	0	0	0	NA	3	0	NA	1	Appendicectomy	2	0	0	1	0	2	0	0	1	1	0	0	7	0	NA	NA	NA	NA	NA	0	0	1	1	0	1	0	0
0947	5	19	1	1	1	1	1	7	3	0	NA	1	Appendicectomy	1	1	1	1	0	0	0	0	0	1	1	0	6	0	NA	NA	NA	NA	NA	0	0	0	0	0	1	0	0
0948	5	18	1	1	0	0	1	5	1	0	NA	0	NA	0	0	0	0	0	0	0	0	0	0	1	0	1	0	NA	NA	NA	NA	NA	1	1	0	0	1	0	0	0
0949	5	19	1	1	1	0	0	NA	2	0	NA	0	NA	2	1	0	1	1	1	0	0	1	1	1	1	10	1	Eno	1	0	3	6	1	0	0	1	1	0	1	0
0950	5	19	1	1	1	1	0	NA	2	0	NA	0	NA	2	0	0	0	0	1	0	0	0	0	0	0	3	0	NA	NA	NA	NA	NA	1	0	0	1	1	0	0	0
0951	5	19	1	1	1	1	0	NA	2	0	NA	0	NA	1	0	0	0	0	1	0	0	0	0	0	0	2	0	NA	NA	NA	NA	NA	1	0	0	1	0	0	0	0
0953	5	19	1	1	1	1	0	NA	1	0	NA	0	NA	3	2	2	1	2	2	2	2	0	2	3	0	21	1	Digene, Omeprazole	1	0	3	4	1	0	1	0	0	1	0	0
0954	5	18	1	1	0	1	0	NA	1	0	NA	0	NA	1	2	1	2	0	2	0	1	2	0	2	0	13	0	NA	NA	NA	NA	NA	0	0	0	1	0	0	0	1
0955	5	18	0	1	0	1	0	NA	1	0	NA	0	NA	2	1	0	0	0	1	1	0	0	1	0	0	6	0	NA	NA	NA	NA	NA	0	0	0	1	1	1	0	0
0956	5	18	1	1	1	1	0	NA	1	0	NA	0	NA	0	0	0	0	0	0	0	0	1	1	0	0	2	0	NA	NA	NA	NA	NA	0	0	0	0	0	0	0	0
0957	5	18	0	1	0	0	0	NA	1	0	NA	0	NA	3	1	0	2	0	3	1	2	2	0	1	0	15	1	Digene, Omeprazole	0	0	3	1	1	0	0	1	0	1	0	0
0958	5	18	0	1	1	0	1	7	1	0	NA	0	NA	2	1	2	1	1	1	1	1	1	1	1	1	14	1	Eno	1	0	1	6	1	0	1	1	0	0	0	0
0959	5	18	0	1	1	0	0	NA	1	0	NA	0	NA	2	0	0	0	0	0	0	0	0	0	1	0	3	0	NA	NA	NA	NA	NA	1	1	0	0	0	1	0	0
0961	5	18	0	1	1	0	0	NA	1	0	NA	1	ASD closure	2	1	0	2	0	0	0	0	0	0	0	0	5	0	NA	NA	NA	NA	NA	1	0	0	0	0	0	0	0
0962	5	18	0	1	1	0	0	NA	1	0	NA	0	NA	2	1	1	0	0	1	2	2	1	0	0	1	11	1	Unknown	1	1	NA	NA	0	0	0	1	0	1	0	0
0964	5	18	0	1	1	0	0	NA	1	0	NA	0	NA	2	2	2	2	0	2	2	1	1	1	2	2	19	0	NA	NA	NA	NA	NA	1	0	0	0	1	0	0	0
0965	5	19	0	1	0	1	0	NA	2	0	NA	0	NA	2	1	1	1	1	1	1	0	0	0	1	0	9	0	NA	NA	NA	NA	NA	1	1	0	1	1	1	0	0
0966	5	18	0	1	1	0	0	NA	1	0	NA	0	NA	1	1	1	2	0	1	0	1	0	0	1	0	8	0	NA	NA	NA	NA	NA	1	1	0	1	0	0	0	0
0967	5	18	0	1	1	0	0	NA	1	0	NA	0	NA	2	0	0	0	0	0	0	0	0	0	0	0	2	0	NA	NA	NA	NA	NA	1	0	0	1	0	0	0	0
0968	5	19	0	1	0	1	1	6	2	0	NA	0	NA	2	1	1	1	0	2	1	2	1	1	2	1	15	0	NA	NA	NA	NA	NA	1	1	1	0	0	1	0	0
0969	5	18	0	1	0	0	0	NA	1	0	NA	0	NA	1	1	0	0	0	0	0	1	1	0	1	0	5	0	NA	NA	NA	NA	NA	0	0	0	0	0	1	0	0
0972	5	18	0	1	1	0	0	NA	1	0	NA	0	NA	1	2	0	0	0	0	2	2	0	1	1	0	9	0	NA	NA	NA	NA	NA	1	1	1	1	1	0	0	0
0973	5	22	0	1	1	0	0	NA	3	0	NA	0	NA	2	0	1	0	1	2	1	1	1	2	1	0	12	0	NA	NA	NA	NA	NA	1	1	1	1	0	1	0	0
0974	5	18	0	1	0	0	0	NA	1	0	NA	0	NA	2	1	0	2	1	2	2	2	1	3	2	1	19	0	NA	NA	NA	NA	NA	1	0	0	1	0	0	0	0
0975	5	18	0	1	1	1	0	NA	1	0	NA	0	NA	4	1	2	0	1	0	0	1	0	4	1	0	14	1	Omeprazole	1	1	NA	NA	1	0	0	0	1	1	0	0
0976	5	18	1	1	1	0	0	NA	1	0	NA	0	NA	1	1	2	4	1	1	2	4	2	1	1	2	22	0	NA	NA	NA	NA	NA	1	0	0	1	1	1	0	0
0977	5	19	1	1	0	0	0	NA	2	0	NA	0	NA	0	0	1	0	1	0	1	1	0	0	1	0	5	0	NA	NA	NA	NA	NA	0	0	1	1	1	1	0	0
0978	5	18	1	1	1	0	0	NA	1	0	NA	0	NA	2	1	0	1	1	2	2	0	0	1	1	0	11	0	NA	NA	NA	NA	NA	0	0	0	0	0	0	0	0
0979	5	18	1	1	1	0	0	NA	1	0	NA	0	NA	1	1	1	1	1	1	2	1	0	0	1	0	10	0	NA	NA	NA	NA	NA	1	0	1	0	0	0	0	0
0980	5	18	1	1	0	0	0	NA	1	0	NA	0	NA	2	1	0	1	0	1	0	1	0	0	1	0	7	0	NA	NA	NA	NA	NA	0	0	0	0	1	1	0	0
0981	5	18	0	1	1	1	0	NA	1	0	NA	0	NA	0	0	1	0	0	0	0	1	0	0	0	0	2	0	NA	NA	NA	NA	NA	1	1	1	0	0	0	0	0
0982	5	18	1	1	1	1	0	NA	1	0	NA	0	NA	1	1	0	0	0	0	0	1	0	0	1	0	4	0	NA	NA	NA	NA	NA	1	0	1	0	1	0	0	0
0983	5	18	1	1	1	0	0	NA	1	0	NA	0	NA	1	0	0	0	0	0	0	0	1	0	0	0	2	0	NA	NA	NA	NA	NA	0	0	0	0	1	1	0	0
0984	5	19	0	1	1	1	0	NA	1	0	NA	0	NA	2	0	1	0	1	2	1	0	0	0	0	2	9	0	NA	NA	NA	NA	NA	1	1	0	1	0	0	0	0
0985	5	18	0	1	1	0	0	NA	1	0	NA	0	NA	2	1	2	2	0	0	0	2	0	0	0	0	9	0	NA	NA	NA	NA	NA	1	0	0	0	0	0	0	0
0986	5	20	1	1	1	1	0	NA	3	0	NA	0	NA	2	1	0	1	0	2	1	0	1	2	1	0	11	1	Omeprazole	1	1	NA	NA	1	1	1	1	0	1	0	0
0987	5	19	0	1	1	0	1	6	2	0	NA	0	NA	2	2	1	2	1	2	1	2	2	2	2	0	19	0	NA	NA	NA	NA	NA	0	0	0	1	0	1	1	1
0988	5	20	0	1	1	1	1	7	2	0	NA	0	NA	3	1	0	1	2	3	0	0	1	3	2	1	17	1	Gaviscon	1	1	NA	NA	1	1	0	1	1	1	0	0
0989	5	19	0	1	1	0	1	6	2	0	NA	0	NA	3	2	3	2	1	3	1	2	2	2	2	1	24	0	NA	NA	NA	NA	NA	1	0	1	1	1	1	0	0
0990	5	18	0	1	0	1	1	7	1	0	NA	0	NA	2	1	2	2	1	2	1	1	2	2	4	0	20	0	NA	NA	NA	NA	NA	1	1	0	0	0	0	0	0
0991	5	18	1	1	1	1	0	NA	1	0	NA	0	NA	3	2	1	3	0	4	2	3	2	1	2	3	26	0	NA	NA	NA	NA	NA	0	0	0	1	0	0	0	0
0992	5	19	1	1	1	0	0	NA	2	0	NA	0	NA	1	1	1	0	0	1	1	1	0	0	1	0	7	0	NA	NA	NA	NA	NA	0	0	0	0	1	1	0	0
0993	5	18	0	1	1	0	0	NA	1	0	NA	0	NA	2	1	0	0	1	1	1	0	0	1	1	0	8	0	NA	NA	NA	NA	NA	1	0	0	0	0	0	0	0
0994	5	19	0	1	1	0	0	NA	1	0	NA	0	NA	2	1	0	0	1	1	1	0	1	0	1	0	8	0	NA	NA	NA	NA	NA	1	1	0	0	0	0	0	0
0996	5	18	0	1	0	0	0	NA	1	0	NA	0	NA	2	1	1	0	1	0	0	0	0	0	0	1	6	0	NA	NA	NA	NA	NA	1	0	0	1	0	0	0	0
0997	5	18	0	1	0	0	0	NA	1	0	NA	0	NA	1	1	1	2	2	2	1	1	0	0	1	0	12	0	NA	NA	NA	NA	NA	1	0	0	0	0	1	0	0
0998	5	19	0	1	0	0	0	NA	2	0	NA	0	NA	2	1	1	2	3	3	1	1	0	1	0	1	16	1	Gaviscon	1	1	NA	NA	1	1	1	1	1	1	0	0
0999	5	18	0	1	0	1	0	NA	1	0	NA	0	NA	2	0	0	0	0	0	0	0	0	0	1	0	3	0	NA	NA	NA	NA	NA	1	0	0	1	0	0	0	0
1000	5	18	0	1	0	1	0	NA	1	0	NA	0	NA	1	1	0	2	0	1	0	0	0	0	0	0	5	0	NA	NA	NA	NA	NA	0	0	0	0	0	0	0	0
1001	5	19	0	1	1	1	0	NA	2	0	NA	0	NA	1	2	0	1	0	1	0	0	0	0	1	0	6	0	NA	NA	NA	NA	NA	1	0	0	0	0	0	0	0
1002	5	19	0	1	1	1	0	NA	2	0	NA	0	NA	2	1	1	0	2	0	0	1	1	2	0	1	11	0	NA	NA	NA	NA	NA	1	0	1	1	0	0	0	0
1003	5	19	0	1	1	1	0	NA	2	0	NA	0	NA	1	1	3	3	3	1	1	1	1	1	0	0	16	0	NA	NA	NA	NA	NA	1	0	0	1	0	1	0	0
1004	5	19	1	1	1	1	0	NA	1	0	NA	0	NA	1	1	2	2	0	1	1	0	0	1	0	0	9	0	NA	NA	NA	NA	NA	0	0	0	0	1	0	0	0
1005	5	19	0	1	1	0	0	NA	2	0	NA	0	NA	1	0	0	0	0	0	0	0	0	1	1	0	3	0	NA	NA	NA	NA	NA	1	0	0	0	1	0	0	0
1006	5	19	0	1	1	0	0	NA	2	0	NA	0	NA	2	2	1	0	0	2	0	0	0	0	0	0	7	0	NA	NA	NA	NA	NA	1	0	0	1	0	1	0	0
1007	5	18	0	1	1	0	0	NA	1	0	NA	0	NA	1	1	0	0	0	0	1	0	0	1	0	0	4	0	NA	NA	NA	NA	NA	1	1	0	0	1	0	0	0
1008	5	18	0	1	1	0	0	NA	1	0	NA	0	NA	2	1	2	0	0	2	2	2	0	0	0	0	11	1	Eno	1	0	3	6	1	1	1	1	0	1	0	0
1009	5	18	0	1	1	1	0	NA	1	0	NA	0	NA	1	1	0	0	0	0	0	0	0	1	0	0	3	0	NA	NA	NA	NA	NA	1	1	0	0	0	0	0	0
1010	5	18	0	1	1	0	0	NA	1	0	NA	0	NA	1	1	0	0	0	0	1	0	0	1	2	0	6	0	NA	NA	NA	NA	NA	1	1	0	1	1	0	0	0
1011	5	19	1	1	1	1	0	NA	2	0	NA	0	NA	1	1	3	1	1	1	1	3	1	2	1	0	16	1	Eno	1	0	3	6	1	1	1	0	1	0	1	0
1012	5	18	0	1	1	0	0	NA	1	0	NA	0	NA	2	1	2	0	1	0	1	1	1	1	2	0	12	0	NA	NA	NA	NA	NA	1	0	0	1	1	1	0	0
1013	5	18	0	1	1	0	0	NA	1	1	Headache	0	NA	3	3	2	0	2	2	0	0	0	2	2	0	16	1	Eno	1	0	3	1	1	1	0	0	1	0	0	0
1014	5	18	0	1	1	1	0	NA	1	0	NA	0	NA	1	2	2	0	1	0	0	2	0	0	4	0	12	0	NA	NA	NA	NA	NA	1	0	1	1	1	1	0	0
1015	5	18	0	1	1	1	0	NA	1	0	NA	0	NA	1	1	2	1	0	1	0	1	0	0	2	0	9	0	NA	NA	NA	NA	NA	1	0	1	1	1	0	0	0
1016	5	19	0	1	1	1	0	NA	2	0	NA	0	NA	2	0	0	2	0	1	1	1	0	1	1	0	9	0	NA	NA	NA	NA	NA	1	0	1	1	1	1	0	0
1017	5	20	0	1	1	0	0	NA	3	0	NA	0	NA	2	1	1	1	1	1	1	1	1	1	2	0	13	0	NA	NA	NA	NA	NA	1	0	1	1	1	1	0	0
1018	5	20	0	1	1	0	0	NA	3	0	NA	1	Appendicectomy	1	3	3	1	1	1	1	2	2	1	3	2	21	1	Omeprazole	1	1	NA	NA	1	1	1	1	1	0	0	0
1019	5	19	0	1	1	0	0	NA	2	0	NA	0	NA	1	1	1	2	0	1	0	1	1	0	0	0	8	0	NA	NA	NA	NA	NA	1	0	0	0	0	1	0	0
1020	5	23	0	1	1	1	0	NA	3	0	NA	0	NA	1	1	1	2	0	0	0	0	0	1	1	0	7	0	NA	NA	NA	NA	NA	1	0	1	1	1	0	0	0
1022	5	19	0	1	1	0	0	NA	2	0	NA	0	NA	1	1	1	2	1	1	1	1	1	1	2	0	13	0	NA	NA	NA	NA	NA	1	1	0	0	1	0	0	0
1023	5	19	0	1	0	1	1	7	2	0	NA	0	NA	2	2	0	2	2	2	2	2	2	0	2	0	18	0	NA	NA	NA	NA	NA	1	1	0	1	0	0	0	0
1024	5	19	0	1	1	1	0	NA	2	0	NA	0	NA	1	0	0	1	0	1	2	0	1	1	0	0	7	0	NA	NA	NA	NA	NA	1	1	1	0	0	1	0	0
1025	5	20	0	1	1	0	1	5	3	0	NA	0	NA	2	1	0	2	2	2	1	0	0	2	2	0	14	0	NA	NA	NA	NA	NA	1	0	0	0	1	1	0	0
1026	5	20	0	1	1	0	0	NA	3	0	NA	0	NA	2	1	1	0	0	0	0	0	0	0	2	0	6	0	NA	NA	NA	NA	NA	1	0	0	0	0	0	0	0
1027	5	18	0	1	1	1	0	NA	1	0	NA	0	NA	0	0	0	0	0	0	0	4	0	0	0	0	4	0	NA	NA	NA	NA	NA	1	1	1	0	0	1	0	0
1028	5	20	0	1	1	0	0	NA	3	0	NA	0	NA	2	1	1	2	0	1	1	0	0	1	1	0	10	0	NA	NA	NA	NA	NA	1	0	1	0	0	1	0	0
1029	5	19	0	1	1	0	0	NA	2	0	NA	0	NA	2	1	2	2	0	2	1	2	0	1	1	0	14	0	NA	NA	NA	NA	NA	1	0	1	0	1	0	0	0
1030	5	18	0	1	1	0	0	NA	1	0	NA	0	NA	1	1	2	0	1	2	1	2	0	0	0	0	10	0	NA	NA	NA	NA	NA	1	1	1	1	1	0	0	0
1031	5	20	0	1	1	1	0	NA	3	0	NA	1	Tonsillectomy	2	1	1	1	0	2	0	0	0	0	1	0	8	0	NA	NA	NA	NA	NA	0	0	1	1	1	1	0	0
1032	5	20	0	1	1	1	0	NA	2	0	NA	0	NA	1	0	0	0	0	0	0	1	0	1	1	0	4	0	NA	NA	NA	NA	NA	1	0	0	0	1	1	0	0
1033	5	18	0	1	1	0	0	NA	1	0	NA	0	NA	0	0	1	0	0	0	0	0	0	0	1	0	2	0	NA	NA	NA	NA	NA	0	1	0	0	0	0	1	0
1034	5	19	1	1	1	0	0	NA	2	0	NA	0	NA	2	1	0	0	0	1	0	0	0	1	1	1	7	0	NA	NA	NA	NA	NA	1	0	0	0	1	1	0	0
1035	5	19	1	1	1	0	0	NA	2	0	NA	0	NA	1	2	2	1	1	3	1	1	1	2	1	1	17	0	NA	NA	NA	NA	NA	1	1	0	0	1	0	0	0
1036	5	19	1	1	1	0	1	7	2	1	Wheezing	0	NA	2	0	2	2	2	2	0	0	0	0	0	0	10	0	NA	NA	NA	NA	NA	1	0	0	1	1	0	1	1
1037	5	19	1	1	1	0	1	7	2	0	NA	0	NA	1	1	0	0	0	1	0	2	1	2	2	0	10	0	NA	NA	NA	NA	NA	0	1	1	0	0	1	0	0
1038	5	19	1	1	1	0	0	NA	2	0	NA	0	NA	1	3	1	1	0	0	0	2	0	1	2	0	11	0	NA	NA	NA	NA	NA	0	1	1	1	1	1	0	0
1039	5	18	1	1	1	1	0	NA	1	0	NA	0	NA	1	1	1	0	1	1	0	1	1	1	0	0	8	0	NA	NA	NA	NA	NA	0	0	0	0	1	1	0	0
1040	3	18	0	1	1	0	0	NA	1	0	NA	0	N/A	1	4	3	0	2	2	0	2	1	1	1	0	17	0	NA	NA	NA	NA	NA	1	0	1	1	0	0	0	0
1041	3	18	0	1	0	0	1	7	1	0	NA	0	N/A	2	0	0	0	1	2	2	2	1	2	3	0	15	0	NA	NA	NA	NA	NA	1	0	0	0	1	0	0	0
1042	3	18	0	1	1	0	0	NA	1	0	NA	0	N/A	3	2	1	1	1	2	1	1	1	1	1	2	17	0	NA	NA	NA	NA	NA	1	0	0	1	0	1	0	0
1043	3	18	0	1	1	1	0	NA	1	0	NA	0	N/A	1	1	0	2	0	1	0	0	1	2	2	1	11	0	NA	NA	NA	NA	NA	1	0	1	0	0	0	0	0
1044	3	18	0	1	1	0	0	NA	1	0	NA	0	N/A	0	0	0	0	0	0	0	0	0	0	0	0	0	0	NA	NA	NA	NA	NA	1	0	0	0	0	1	0	0
1045	3	18	0	1	1	0	0	NA	1	0	NA	0	N/A	1	1	2	0	0	1	0	0	0	2	1	0	8	0	NA	NA	NA	NA	NA	1	0	0	1	1	1	0	0
1046	3	18	0	1	1	0	0	NA	1	0	NA	0	N/A	1	2	2	2	0	0	0	1	0	1	0	0	9	0	NA	NA	NA	NA	NA	1	1	0	1	0	0	0	0
1047	3	18	0	1	1	0	0	NA	1	0	NA	1	Surgery in hand	4	2	1	3	0	1	0	1	2	2	4	3	23	0	NA	NA	NA	NA	NA	1	0	1	1	1	1	0	0
1048	3	18	0	1	0	0	1	7	1	0	NA	0	N/A	4	1	2	2	0	3	1	0	2	4	1	2	22	0	NA	NA	NA	NA	NA	1	0	1	1	0	1	0	0
1049	3	18	0	1	0	1	1	7	1	0	NA	0	N/A	3	1	0	2	1	2	0	0	0	0	1	2	12	0	NA	NA	NA	NA	NA	1	1	0	1	0	0	0	0
1050	3	18	0	1	0	0	0	NA	1	0	NA	0	N/A	2	2	1	2	1	3	1	1	1	1	1	0	16	0	NA	NA	NA	NA	NA	1	0	1	1	1	1	0	0
1051	3	18	0	1	0	0	0	NA	1	0	NA	0	N/A	2	1	1	0	1	1	0	1	0	2	1	1	11	0	NA	NA	NA	NA	NA	1	0	1	1	0	0	0	0
1052	3	18	1	1	1	0	0	NA	1	0	NA	0	N/A	0	0	0	0	0	0	0	0	0	0	1	0	1	0	NA	NA	NA	NA	NA	1	0	0	1	1	0	0	0
1053	3	18	0	1	0	0	0	NA	1	0	NA	0	N/A	2	1	1	0	1	1	0	2	0	1	2	0	11	0	NA	NA	NA	NA	NA	1	0	0	1	1	0	0	0
1054	3	18	0	1	1	1	0	NA	1	0	NA	0	N/A	0	0	1	0	1	0	0	1	1	0	2	0	6	0	NA	NA	NA	NA	NA	1	0	0	0	0	1	0	0
1056	3	19	0	1	1	1	0	NA	1	0	NA	0	N/A	1	2	1	1	0	0	0	3	0	0	0	0	8	1	Digene, Omeprazole	1	1	NA	NA	0	0	0	0	1	0	0	0
1057	3	18	0	1	1	0	0	NA	1	0	NA	0	N/A	2	1	1	3	0	2	1	0	2	2	1	0	15	0	NA	NA	NA	NA	NA	1	1	1	1	0	0	0	0
1058	3	18	0	1	1	0	0	NA	1	0	NA	0	N/A	2	1	1	3	0	2	1	3	2	2	1	0	18	0	NA	NA	NA	NA	NA	1	1	1	1	0	0	0	0
1059	3	20	0	1	1	0	0	NA	1	0	NA	0	N/A	2	1	1	3	0	2	1	3	2	2	1	0	18	0	NA	NA	NA	NA	NA	1	1	1	1	0	0	0	0
1060	3	18	0	1	1	0	0	NA	1	0	NA	0	N/A	1	0	0	0	1	1	0	2	1	0	1	0	7	0	NA	NA	NA	NA	NA	1	0	0	0	1	0	0	0
1061	3	18	0	1	1	0	0	NA	1	0	NA	0	N/A	2	2	2	1	1	2	1	2	1	0	1	0	15	0	NA	NA	NA	NA	NA	1	0	0	0	0	1	0	0
1062	3	18	0	1	1	0	0	NA	1	0	NA	0	N/A	1	1	2	0	0	0	0	2	0	0	0	0	6	0	NA	NA	NA	NA	NA	1	1	1	0	1	1	0	0
1063	3	18	0	1	1	0	0	NA	1	0	NA	0	N/A	1	0	2	0	0	1	0	0	0	3	2	0	9	0	NA	NA	NA	NA	NA	1	0	0	1	1	0	0	0
1064	3	18	0	1	1	0	0	NA	1	0	NA	0	N/A	0	1	0	0	0	0	0	0	0	1	1	0	3	0	NA	NA	NA	NA	NA	1	0	1	0	0	0	0	0
1065	3	18	0	1	1	0	1	7	1	0	NA	0	N/A	2	1	0	0	0	1	0	0	0	1	1	0	6	0	NA	NA	NA	NA	NA	1	0	0	0	0	0	0	0
1066	3	18	0	1	1	1	0	NA	1	0	NA	0	NA	2	1	0	1	0	1	1	0	0	1	0	0	7	0	NA	NA	NA	NA	NA	1	0	1	1	0	1	0	0
1067	3	18	0	1	1	1	0	NA	1	0	NA	0	NA	2	0	0	0	0	2	0	0	0	0	0	0	4	0	NA	NA	NA	NA	NA	1	0	0	0	1	0	0	0
1068	3	18	0	.		0	0	NA	1	0	NA	0	NA	2	0	2	0	0	2	1	0	1	1	2	0	11	0	NA	NA	NA	NA	NA	1	0	0	1	0	0	0	0
1069	3	18	0	1	1	0	0	NA	1	0	NA	0	NA	1	0	0	0	1	2	0	2	0	1	1	0	8	0	NA	NA	NA	NA	NA	1	0	0	0	1	0	0	0
1070	3	18	1	1	1	0	0	NA	1	0	NA	0	NA	1	1	1	1	0	1	0	1	0	1	2	0	9	0	NA	NA	NA	NA	NA	1	0	0	1	1	0	0	0
1071	3	18	1	1	0	0	0	NA	1	0	NA	0	NA	1	0	0	0	0	1	0	0	0	0	0	0	2	0	NA	NA	NA	NA	NA	0	0	0	0	1	0	0	0
1072	3	18	1	1	1	1	0	NA	1	0	NA	0	NA	1	0	0	0	0	0	0	0	0	1	1	0	3	0	NA	NA	NA	NA	NA	1	0	0	1	0	0	1	1
1073	3	18	1	1	1	0	0	NA	1	0	NA	0	NA	0	0	0	0	0	0	0	0	0	0	0	0	0	0	NA	NA	NA	NA	NA	0	0	0	0	0	0	0	0
1074	3	18	1	1	1	1	0	NA	1	1	Wheezing	1	tonsillectomy	1	1	0	0	0	0	1	0	1	0	0	0	4	0	NA	NA	NA	NA	NA	0	0	1	0	0	1	0	0
1075	3	18	1	1	1	0	0	NA	1	0	NA	0	NA	2	0	0	0	0	0	0	0	0	1	0	0	3	0	NA	NA	NA	NA	NA	1	1	1	0	0	1	0	0
1076	3	18	1	1	1	0	0	NA	1	0	NA	0	NA	2	2	2	0	0	2	2	0	0	0	0	0	10	0	NA	NA	NA	NA	NA	0	1	1	1	0	0	0	0
1077	3	19	1	1	1	0	0	NA	2	0	NA	0	NA	2	2	1	0	0	1	0	0	0	0	0	0	6	0	NA	NA	NA	NA	NA	0	0	0	1	1	0	0	0
1078	3	18	1	1	1	0	0	NA	1	0	NA	0	NA	1	1	0	0	0	1	0	0	0	1	2	1	7	0	NA	NA	NA	NA	NA	1	0	1	0	1	1	0	0
1079	3	18	1	1	1	1	0	NA	1	0	NA	0	NA	1	0	0	0	0	1	0	0	0	0	1	0	3	0	NA	NA	NA	NA	NA	0	0	0	0	0	1	0	0
1080	3	19	1	1	1	0	0	NA	2	0	NA	0	NA	2	2	1	0	0	0	1	1	2	0	3	0	12	0	NA	NA	NA	NA	NA	0	0	0	1	0	1	0	0
1081	3	19	1	1	0	0	0	NA	2	0	NA	0	NA	1	0	1	0	0	0	1	0	0	1	1	0	5	0	NA	NA	NA	NA	NA	1	0	1	0	0	0	0	0
1082	3	19	1	1	1	0	0	NA	2	0	NA	0	NA	0	0	0	0	0	0	0	0	1	0	0	0	1	0	NA	NA	NA	NA	NA	0	0	0	0	1	0	0	0
1083	3	18	0	1	1	1	0	NA	1	0	NA	0	NA	1	1	0	0	1	1	0	1	0	1	1	0	7	0	NA	NA	NA	NA	NA	0	0	1	0	0	1	1	1
1084	3	18	0	1	1	0	0	NA	1	0	NA	0	NA	2	1	0	0	0	0	0	0	1	1	0	0	5	0	NA	NA	NA	NA	NA	1	0	0	0	1	0	0	0
1085	3	18	0	1	0	0	1	7	1	0	NA	0	NA	2	1	1	2	0	1	0	1	0	0	1	0	9	0	NA	NA	NA	NA	NA	1	0	1	1	0	1	0	0
1086	3	18	0	1	1	0	0	NA	1	0	NA	0	NA	1	0	1	0	0	1	0	2	2	0	0	0	7	0	NA	NA	NA	NA	NA	0	1	0	1	1	1	0	0
1087	3	18	0	1	1	1	0	NA	1	0	NA	0	NA	3	1	0	2	1	2	3	0	0	1	2	1	16	1	Omeprazole	0	1	NA	NA	1	0	1	1	0	0	0	0
1088	3	18	0	1	1	1	0	NA	1	0	NA	0	NA	1	0	0	1	0	0	1	1	1	0	0	0	5	0	NA	NA	NA	NA	NA	1	1	0	1	1	0	0	0
1089	3	18	0	1	1	1	0	NA	1	0	NA	0	NA	0	0	1	0	0	0	0	0	0	0	0	1	2	0	NA	NA	NA	NA	NA	1	0	0	0	1	0	0	0
1090	3	18	0	1	1	0	0	NA	1	1	Thalassemia	0	NA	2	1	2	0	0	2	0	2	2	2	2	0	15	0	NA	NA	NA	NA	NA	1	0	0	1	1	0	0	0
1091	3	18	0	1	1	0	0	NA	1	0	NA	0	NA	2	2	1	1	1	1	0	1	1	1	1	0	12	0	NA	NA	NA	NA	NA	1	0	0	0	0	0	0	0
1092	3	18	1	1	1	0	0	NA	1	0	NA	0	NA	2	1	2	1	0	0	0	0	0	0	0	0	6	0	NA	NA	NA	NA	NA	0	0	0	0	1	1	0	0
1093	3	18	1	1	1	0	0	NA	1	0	NA	0	NA	2	0	0	0	0	0	1	0	3	3	0	0	9	0	NA	NA	NA	NA	NA	1	0	1	1	0	1	0	0
1094	3	18	0	1	1	0	0	NA	1	0	NA	0	NA	2	2	3	2	1	2	2	1	2	4	4	1	26	0	NA	NA	NA	NA	NA	1	1	1	1	1	1	0	0
1095	3	18	0	1	1	0	0	NA	1	0	NA	0	NA	3	3	4	3	3	3	2	3	1	3	3	1	32	0	NA	NA	NA	NA	NA	1	1	1	1	1	0	0	0
1096	3	18	0	1	1	0	0	NA	1	0	NA	0	NA	1	0	0	0	0	0	0	0	0	0	2	0	3	0	NA	NA	NA	NA	NA	1	0	0	0	1	0	0	0
1097	3	18	0	1	1	0	0	NA	1	0	NA	0	NA	1	2	1	0	0	1	0	0	1	0	2	0	8	0	NA	NA	NA	NA	NA	1	0	0	0	0	0	0	0
1098	3	19	0	1	1	0	0	NA	2	0	NA	0	NA	3	2	0	2	2	2	1	1	3	0	1	1	18	1	Omeprazole	0	1	NA	NA	1	0	0	0	0	0	0	0
1099	3	18	0	1	1	1	0	NA	1	0	NA	0	NA	2	0	1	0	1	2	0	1	0	0	0	0	7	0	NA	NA	NA	NA	NA	1	0	0	0	1	0	0	0
1100	3	18	0	1	1	1	0	NA	1	0	NA	0	NA	1	1	0	0	0	1	0	2	0	0	1	0	6	0	NA	NA	NA	NA	NA	1	0	1	1	1	0	0	0
1101	3	18	0	1	1	1	0	NA	1	0	NA	0	NA	3	1	0	2	0	1	0	0	0	0	1	0	8	1	Unknown	1	1	NA	NA	1	1	1	1	0	1	0	0
1102	3	18	0	1	1	0	0	NA	1	0	NA	0	NA	3	1	0	0	1	2	0	1	2	2	1	0	13	1	Digene	1	1	NA	NA	1	0	1	0	1	0	0	0
1103	3	18	0	1	1	1	0	NA	1	0	NA	0	NA	2	1	1	2	2	2	2	1	1	0	1	0	15	0	NA	NA	NA	NA	NA	1	1	0	1	0	1	0	0
1104	3	18	0	1	1	0	0	NA	1	0	NA	0	NA	1	0	0	0	0	0	0	0	0	0	0	0	1	0	NA	NA	NA	NA	NA	1	0	0	0	0	0	0	0
1105	3	18	0	1	1	0	0	NA	1	0	NA	0	NA	1	1	0	0	0	1	1	1	1	1	1	0	8	0	NA	NA	NA	NA	NA	1	1	0	1	0	0	0	0
1106	3	18	0	1	1	1	0	NA	1	0	NA	0	NA	1	1	0	2	1	1	3	2	1	1	2	1	16	0	NA	NA	NA	NA	NA	1	1	0	1	0	0	0	0
1107	3	18	1	1	0	0	0	NA	1	0	NA	0	NA	1	0	0	0	0	0	0	0	0	1	0	1	3	0	NA	NA	NA	NA	NA	0	1	1	1	0	0	0	0
1108	3	18	1	1	0	0	0	NA	1	0	NA	0	NA	1	2	0	1	2	0	0	1	2	0	0	0	9	0	NA	NA	NA	NA	NA	1	1	0	0	1	0	0	0
1109	3	18	1	1	0	0	0	NA	1	0	NA	0	NA	2	2	1	0	1	1	0	1	0	2	3	1	14	0	NA	NA	NA	NA	NA	1	1	0	0	1	0	0	0
1110	3	18	1	1	1	1	0	NA	1	1	Asthma	0	NA	2	1	1	2	0	2	1	1	1	1	1	0	13	0	NA	NA	NA	NA	NA	1	0	1	0	1	0	0	0
1111	3	18	1	1	1	1	0	NA	1	0	NA	0	NA	0	0	0	0	0	2	1	1	0	1	2	0	7	0	NA	NA	NA	NA	NA	0	0	0	0	1	1	0	0
1112	3	18	1	1	1	0	0	NA	1	0	NA	0	NA	1	0	0	0	0	0	0	0	0	1	0	0	2	0	NA	NA	NA	NA	NA	1	0	0	1	0	1	0	0
1113	3	19	1	1	1	1	0	NA	2	0	NA	0	NA	0	0	0	0	0	0	0	0	0	0	1	0	1	0	NA	NA	NA	NA	NA	0	0	1	0	0	0	0	0
1114	3	18	1	1	1	0	0	NA	1	0	NA	0	NA	0	0	0	0	0	0	0	0	0	0	0	0	0	0	NA	NA	NA	NA	NA	1	0	0	0	0	1	0	0
1115	3	18	1	1	1	0	0	NA	1	0	NA	1	Appendicectomy	2	2	0	0	2	2	0	0	0	0	0	0	8	0	NA	NA	NA	NA	NA	1	0	0	0	1	1	0	0
1116	3	18	1	1	0	1	0	NA	1	0	NA	0	NA	1	3	2	1	0	1	2	1	1	0	2	1	15	0	NA	NA	NA	NA	NA	0	1	0	1	0	1	0	0
1117	3	18	0	1	1	0	0	NA	1	0	NA	0	NA	2	3	0	1	0	0	0	2	0	2	2	0	12	0	NA	NA	NA	NA	NA	1	1	0	1	1	0	0	0
1118	3	18	1	1	1	0	0	NA	1	0	NA	0	NA	2	1	2	2	0	2	1	2	2	0	0	0	14	0	NA	NA	NA	NA	NA	1	1	0	0	1	1	0	0
1119	3	18	1	1	1	0	0	NA	1	0	NA	0	NA	1	1	1	0	0	1	0	1	0	0	1	0	6	0	NA	NA	NA	NA	NA	0	0	0	1	1	0	0	0
1120	3	18	1	1	1	0	0	NA	1	0	NA	1	surgery in ear	2	2	0	2	0	0	0	0	0	0	0	0	6	0	NA	NA	NA	NA	NA	0	0	0	1	1	0	0	0
1121	3	21	1	1	1	0	0	NA	3	0	NA	0	NA	0	0	0	0	0	0	1	1	0	1	2	0	5	0	NA	NA	NA	NA	NA	1	0	0	1	0	0	0	0
1122	3	18	1	1	1	0	0	NA	1	0	NA	0	NA	1	1	0	0	0	1	0	0	0	0	0	0	3	0	NA	NA	NA	NA	NA	1	0	0	1	0	0	0	0
1123	3	18	1	1	1	0	0	NA	1	0	NA	0	NA	3	1	1	1	1	2	2	3	0	4	3	0	21	0	NA	NA	NA	NA	NA	1	1	1	1	0	1	0	0
1124	3	18	0	1	1	1	0	NA	1	0	NA	0	NA	1	1	2	0	0	0	0	0	0	0	1	0	5	0	NA	NA	NA	NA	NA	1	0	0	1	1	0	0	0
1125	3	18	1	1	1	1	0	NA	1	0	NA	0	NA	2	1	2	0	0	1	0	1	2	0	1	0	10	0	NA	NA	NA	NA	NA	0	0	1	0	0	1	0	0
1126	3	18	1	1	1	1	0	NA	1	0	NA	0	NA	2	1	1	1	2	2	1	1	0	1	1	1	14	0	NA	NA	NA	NA	NA	0	1	0	1	0	1	0	0
1127	3	18	1	1	1	1	0	NA	1	0	NA	1	surgery in ear	2	2	1	0	0	2	2	1	1	1	2	0	14	1	Eno	1	0	3	4	1	1	1	1	1	1	0	0
1128	3	18	0	1	1	0	1	7	1	0	NA	0	NA	2	1	2	1	1	1	0	2	1	1	1	1	14	0	NA	NA	NA	NA	NA	1	0	0	1	1	0	0	0
1129	3	18	0	1	1	0	0	NA	1	0	NA	0	NA	1	2	1	1	1	1	1	2	0	0	1	0	11	0	NA	NA	NA	NA	NA	1	1	1	1	1	0	0	0
1130	3	18	0	1	1	0	0	NA	1	0	NA	0	NA	3	2	2	2	3	3	1	2	2	2	2	1	25	1	Omeprazole	1	1	NA	NA	1	0	0	1	0	0	0	0
1131	3	18	0	1	1	0	0	NA	1	0	NA	0	NA	1	2	2	0	0	2	1	1	2	1	1	2	15	0	NA	NA	NA	NA	NA	1	0	0	1	0	0	0	0
1132	3	18	0	1	1	0	0	NA	1	0	NA	0	NA	2	2	1	2	1	1	2	1	1	1	2	0	16	1	Omeprazole	1	0	1	2	1	1	0	1	0	0	0	0
1133	3	18	0	1	1	0	0	NA	1	0	NA	0	NA	1	1	0	0	0	0	0	1	0	1	1	0	5	0	NA	NA	NA	NA	NA	1	0	0	0	0	0	0	0
1134	3	18	0	1	1	0	0	NA	1	0	NA	0	NA	2	2	3	1	1	1	0	1	2	2	3	2	20	0	NA	NA	NA	NA	NA	1	0	0	0	1	0	0	0
1135	3	18	1	1	0	0	0	NA	1	0	NA	0	NA	0	1	0	0	0	0	0	0	0	0	3	0	4	0	NA	NA	NA	NA	NA	1	0	0	1	1	0	0	0
1136	3	18	1	1	1	0	0	NA	1	0	NA	0	NA	1	2	0	0	0	0	0	0	1	0	2	0	6	0	NA	NA	NA	NA	NA	1	0	1	1	1	0	0	0
1137	3	18	1	1	1	1	1	7	1	0	NA	0	NA	1	1	1	2	1	1	0	1	1	1	0	0	10	0	NA	NA	NA	NA	NA	1	1	0	1	1	0	0	0
1138	3	18	1	1	1	0	0	NA	1	0	NA	0	NA	1	1	0	0	0	0	0	0	0	0	0	0	2	0	NA	NA	NA	NA	NA	1	0	1	0	0	0	0	0
1139	3	18	1	1	1	0	0	NA	1	0	NA	0	NA	0	0	0	0	0	0	0	0	0	0	0	0	0	0	NA	NA	NA	NA	NA	0	0	1	1	1	1	0	0
1140	3	18	1	1	1	0	0	NA	1	0	NA	0	NA	0	0	0	0	0	0	0	0	0	0	0	0	0	0	NA	NA	NA	NA	NA	1	0	0	0	1	0	0	0
1141	3	18	1	1	1	1	0	NA	1	0	NA	0	NA	2	2	1	1	1	1	1	1	1	1	1	1	14	0	NA	NA	NA	NA	NA	1	1	0	1	1	1	0	0
1142	3	18	1	1	1	1	0	NA	1	0	NA	0	NA	2	0	1	1	0	0	0	0	0	1	1	1	7	0	NA	NA	NA	NA	NA	1	1	0	0	1	1	0	0
1143	3	18	1	1	1	1	0	NA	1	0	NA	0	NA	2	1	0	2	0	1	0	0	0	0	1	0	7	0	NA	NA	NA	NA	NA	1	0	0	0	0	0	0	0
1144	3	18	1	1	1	0	0	NA	1	0	NA	0	NA	1	2	0	0	0	2	0	1	0	0	0	0	6	0	NA	NA	NA	NA	NA	1	0	0	1	0	1	0	0
1145	3	18	1	1	1	0	0	NA	1	0	NA	0	NA	1	3	1	2	1	1	0	2	1	2	0	0	14	0	NA	NA	NA	NA	NA	1	0	0	0	1	1	0	0
1146	3	18	1	1	1	1	1	6	1	0	NA	0	NA	1	0	1	0	0	1	1	0	1	1	1	0	7	0	NA	NA	NA	NA	NA	0	0	1	0	0	0	0	0
1147	3	18	1	1	1	0	0	NA	1	0	NA	0	NA	1	0	1	0	1	1	1	1	0	0	0	0	6	0	NA	NA	NA	NA	NA	0	0	1	1	0	1	0	0
1148	3	18	1	1	1	1	0	NA	1	0	NA	0	NA	0	0	0	0	0	0	0	0	1	0	0	0	1	0	NA	NA	NA	NA	NA	0	0	0	0	0	0	0	0
1149	3	18	1	1	0	0	0	NA	1	0	NA	0	NA	2	0	0	1	0	0	0	1	0	2	1	1	8	0	NA	NA	NA	NA	NA	1	0	0	0	1	0	0	0
1150	3	18	1	1	1	1	1	5	1	0	NA	0	NA	0	0	0	0	0	0	0	0	2	2	0	0	4	0	NA	NA	NA	NA	NA	0	0	0	0	0	1	0	0
1151	3	18	1	1	0	0	0	NA	1	0	NA	0	NA	1	0	0	0	0	0	0	0	1	0	0	0	2	0	NA	NA	NA	NA	NA	1	0	0	1	1	0	0	0
1152	3	18	0	1	1	0	0	NA	1	0	NA	0	NA	2	1	2	2	1	3	0	2	1	0	1	1	16	0	NA	NA	NA	NA	NA	1	1	0	0	0	1	0	0
1153	3	18	0	1	1	0	1	7	1	0	NA	0	NA	2	1	2	0	0	1	0	0	0	1	2	0	9	0	NA	NA	NA	NA	NA	1	0	0	1	1	1	0	0
1154	3	19	0	1	1	0	0	NA	2	0	NA	0	NA	1	0	2	2	2	1	1	2	1	1	1	2	16	1	Omeprazole, Digene	1	0	3	2	0	1	0	1	0	0	0	0
1156	3	21	0	1	1	0	0	NA	3	0	NA	0	NA	1	0	1	1	2	1	0	1	0	0	1	0	8	0	NA	NA	NA	NA	NA	1	0	1	0	1	0	0	0
1157	3	19	0	1	1	0	0	NA	2	0	NA	0	NA	3	2	1	0	1	3	1	3	0	0	1	0	15	0	NA	NA	NA	NA	NA	1	0	0	1	0	0	0	0
1158	3	19	0	1	1	0	0	NA	2	0	NA	0	NA	0	0	1	0	0	0	0	1	0	0	1	0	3	0	NA	NA	NA	NA	NA	1	0	0	0	1	0	0	0
1159	3	18	0	1	1	1	0	NA	1	0	NA	0	NA	1	0	0	0	1	1	1	1	0	0	0	0	5	0	NA	NA	NA	NA	NA	1	0	0	0	1	0	0	0
1160	3	18	0	1	1	0	0	NA	1	0	NA	0	NA	0	0	0	0	0	0	0	0	0	0	0	0	0	0	NA	NA	NA	NA	NA	1	0	0	0	1	0	0	0
1161	3	18	1	1	1	1	0	NA	1	0	NA	0	NA	0	0	0	0	0	0	0	0	0	0	0	0	0	0	NA	NA	NA	NA	NA	0	0	1	0	1	0	0	0
1162	3	18	1	1	1	0	0	NA	1	0	NA	0	NA	0	0	0	0	0	0	0	0	1	0	1	0	2	0	NA	NA	NA	NA	NA	1	0	0	0	0	0	0	0
1163	3	18	1	1	1	1	0	NA	1	0	NA	0	NA	0	0	0	0	0	0	0	0	0	0	0	0	0	0	NA	NA	NA	NA	NA	0	0	0	0	0	0	0	0
1164	3	18	1	1	1	0	0	NA	1	0	NA	0	NA	1	0	1	0	0	0	0	0	0	0	2	0	4	0	NA	NA	NA	NA	NA	0	0	0	1	0	0	0	0
1165	3	18	1	1	1	0	0	NA	1	0	NA	0	NA	1	1	0	0	2	2	2	2	1	1	0	0	12	0	NA	NA	NA	NA	NA	1	0	0	1	1	0	0	0
1166	3	18	1	1	1	0	0	NA	1	0	NA	0	NA	1	0	0	0	0	0	2	0	1	0	1	0	5	0	NA	NA	NA	NA	NA	1	1	0	1	1	1	0	0
